# Supplementary material for: Community pharmacists’ knowledge, perceptions, and practices about topical corticosteroid counseling: A real-world cross-sectional survey and focus group discussions in Korea
Source: PLoS One. 2020 Jul 29;15(7):e0236797. doi: 10.1371/journal.pone.0236797 (PMC7390350; doi:10.1371/journal.pone.0236797)
Supplement: S3 File — (XLSX) [file pone.0236797.s006.xlsx]

## Sheet: 1018
등록일	q1	q2	q3	q4	q5	q6-a	q6-b	q7	q8	q9	q10	q11-a	q11-b	q11-c	q12-a	q12-b	q12-c	q12-d	q12-e	q12-f	q12-g	q12-h	q12-i	q12-j	q12-k	q13	q14	q15	q15-a	q16-a	q16-b	q16-c	q16-d	q16-e	q16-f	q16-g	q16-h	q17	q18	q18a	q18b1	q18b2	q19	q20	q21	q22
2015-04-07	72	M	1	30	Y	90/10	90/10	30/70	3/1/2	나이베라크림/쎄레스톤지크림/복합마데카솔연고	N	4	1	2/1	2	2	3	2	2	2	2	1	1	2	3	2	14	N		Y	Y	N	N	N	N	Y	Y	1, 3, 6	N				1/4/3/2/	2, 4, 11	4, 스테로이드부작용으로 환자가 방문하는 경우가 잘 없음	2/3/1
2015-04-07	65	M	1	30	N	60/40	70/30	50/50	2/3/1	세레스톤지 데타메타손 프레드니솔론	Y, 50	4	5	3/3	2	2	3	3	3	3	2	2	3	2	3	4	14	N		N	N	N	N	N	N	N	N	1, 2, 5	N				3/2/5/1/4	1, 4, 6	1	3/2/1
2015-04-07	69	F	1	40	Y	50/50	70/30	80/20	2/1/3	쎄레스톤지크림,더마로얄크림,보송크림,캄비손연고,새크라손크림,	N	4	3	2/3	1	1	2	2	2	3	2	2	2	2	3	2	7	Y	3, 4	N	Y	N	N	N	N	N	N	3, 4, 6	N				2/4/3/1/	2, 6, 8	1	3/2/1
2015-04-07	60	M	1	33	Y	10/90	50/50	40/60	2/3/1	쎄레스톤지,보송크림,새크라손크림,쎄코론지크림,캄비손.	Y, 5	1	2	3/5	2	2	2	2	2	2	2	2	2	2	2	2, 5	10	Y	3, 4	N	Y	Y	N	N	N	N	N	3, 4, 6	N				1/2/4/3/	2, 6, 8	1	3/2/1
2015-04-07	48	F	1	13	Y	10/90	90/10	20/80	3/1/2	노바손크림,아리코트에스. 쎄레스톤지크림	Y, 10	2	2	1/1	2	1	2	2	2	3	1	1	1	2	2	1, 2, 3	7	Y	4, 5	Y	Y	N	N	N	N	Y	Y	1, 4, 6	N				4/2/3/1/	1, 2, 6	1	3/2/1
2015-04-07	54	F	1	20	N	50/50	50/50	50/50	3/1/2	마데카솔연고	N	2	20	5/5	1	1	1	1	1	1	1	1	1	1	1	2	3	Y	3, 4	N	N	N	N	N	N	N	N	1, 3, 4	N				1/2/3/4/	1, 2, 10	1	3/2/1
2015-04-07	33	F	1	1	N	60/40	50/50	20/80	2/1/3	베로신지 코티스포린 하티손	N	2	7	3/3	1	1	1	2	2	2	2	1	1	1	1	1, 2, 3, 4	5	Y	4, 5	Y	N	N	N	N	N	Y	Y	1, 3, 5	N				2/3/4/1/	1, 5, 8	1	3/2/1
2015-04-07	42	M	2	15	Y	30/70	50/50	20/80	2/1/3	노바손크림, 쎄레스톤지크림, 베로아크림	Y, 1	1	2	1/1	2	2	2	3	2	3	2	1	2	2	3	1, 2, 3, 4	7	Y	3, 4	N	Y	N	N	N	N	N	N	1, 3, 4	N				1/4/3/2/5, 잘못된사용부위	1, 2, 6	1	3/2/1
2015-04-07	37	F	8	7	Y	60/40	80/20	40/60	2/1/3	세레스톤지 더마쎄지 하티손 리도멕스	Y, 15	2	1	2/3	1	2	3	1	2	3	3	1	1	2	2	1, 2, 5	30	Y	1, 2	Y	Y	N	N	N	N	Y	N	1, 3, 5	Y	5	0	0	1/3/4/2/	2, 6, 8	1, 2	3/2/1
2015-04-07	42	F	8	18	N	60/40	95/5	5/95	1/3/2	더마로얄크림.쎄레스톤지크림. 하이트리크림	Y, 5	2	1	2/2	1	1	2	2	2	3	1	1	1	2	3	2	7	Y	1, 4	N	N	N	N	N	N	N	N	1, 2, 3	N				3/1/4/2/	2, 6, 8	1	3/2/1
2015-04-07	29	F	9	3	Y	40/60	70/30	70/30	2/3/1	데마코트에스크림.더마큐.아리코트에스	N	2	2	2/1	1	1	1	1	1	2	1	1	1	1	2	1, 2	14	Y	2, 4	Y	Y	Y	N	N	Y	Y	Y	1, 3, 4	N				3/2/4/5/1	2, 4, 6	1	3/2/1
2015-04-07	31	M	6	6	Y	90/10	30/70	30/70	1/2/3	리도멕스크림, 락티케어HC1%, 쎄레스톤-지, 더마큐연고, 엘린플러스크림	N	2	1	1/3	1	1	2	1	3	3	2	1	2	1	3	2, 4, 5	14	N		Y	Y	N	N	N	N	Y	N	1, 3, 5	N				3/4/2/1/	1, 2, 5	1, 3	3/2/1
2015-04-07	41	M	12	10	Y	90/10	90/10	30/70	1/2/3	쎄레스톤G, 삼아리도멕스,오라메디	N	4	3	2/3	1	1	1	2	2	2	1	1	1	1	1	1, 2	3	Y	1, 2	N	N	N	N	N	N	N	N	1, 3, 4	N				1/2/5/3/4	1, 4, 6	1	3/2/1
2015-04-07	43	M	14	14	N	70/30	95/5	40/60	3/1/2	쎄레스톤지,오라메디,아리코트에스	Y, 10	2	3	3/2	1	1	2	2	2	3	2	1	2	2	3	1, 2, 3, 4, 5	14	Y	1, 4	Y	Y	N	N	N	N	Y	N	1, 2, 3	N				2/3/4/1/	1, 2, 6	1	3/2/1
2015-04-07	41	M	7	15	Y	90/10	99/1	40/60	3/2/1	쎄레론지크림, 쎄레스톤지크림, 더마큐크림	Y, 10	2	2	5/3	1	1	3	2	2	3	1	1	1	3	3	1, 3, 4, 5	14	Y	3, 4	N	Y	N	N	N	N	N	N	1, 4, 6	N				2/3/4/1/5, 부작용판단오류	2, 6, 7	1, 2, 3	3/2/1
2015-04-07	34	F	8	5	Y	50/50	20/80	50/50	2/1/3	더마코트, 쎄레스톤지, 노바손	N	2	5	2/3	1	1	2	1	3	2	1	1	1	3	2	1, 2, 3, 5	14	Y	4, 6, 스테로이드 부작용에 대한 막연한 공포	Y	N	N	N	N	N	N	N	3, 4, 6	N				4/2/3/1/5, 외용제의 복용	1, 2, 4	1, 2	3/2/1
2015-04-07	34	M	4	5	Y	10/90	90/10	20/80	2/1/3	노바손, 하르델, 하이로손	N	4	1	1/1	1	1	1	1	2	1	1	1	1	3	2	1, 2, 3	14	N		N	Y	N	N	N	N	N	N	1, 3, 4	N				2/4/3/1/	1, 4, 6	1	3/2/1
2015-04-08	27	F	1	3	Y	80/20	70/30	10/90	2/1/3	쎄레스톤지 프러스지 스몰크림	Y, 10	4	1	3/3	2	2	1	2	2	3	1	1	1	1	3	1, 2, 3, 4	14	Y	1, 4	Y	N	Y	N	N	N	N	N	3, 4, 5	Y	5	20	20	2/3/4/1/	1, 5, 8	1, 3	1/2/3
2015-04-08	48	F	1	25	N	50/50	99/1	20/80	2/1/3	하이로손 아리코트에스 엘린플러스	N	2	1	2/2	1	2	3	2	2	2	2	2	1	3	3	2, 5	7	Y	1, 6, 연고 사용이 일반화되었으므로	N	N	N	N	N	N	N	N	3, 4, 6	N				1/2/4/3/	2, 4, 11	1	1/2/3
2015-04-08	61	M	1	20	Y	40/60	50/50	40/60	2/3/1	레스톤크림,쎄레코트크림,데마메타크림	N	4	2	2/3	1	1	2	2	2	2	2	1	1	1	2	2, 4, 5	7	Y	3, 4	Y	Y	N	N	N	N	Y	N	1, 2, 3
2015-04-08	46	F	1	15	Y	30/70	90/10	35/65	2/1/3	아리코트크림 하이로손크림 쎄레스톤지	N	2	1	1/1	1	1	2	1	1	3	2	1	2	3	3	1, 2, 3, 4, 5	7	Y	4, 6	Y	Y	Y	N	N	N	N	N	1, 4, 6	N				2/4/3/1/
2015-04-08	44	M	1	10	Y	50/50	30/70	30/70	2/1/3	크마론지크림, 쎄레스톤지크림, 베로아크림, 리도멕스크림 등	Y, 5	4	1	1/1	1	1	1	1	1	1	2	1	1	2	3	2, 3, 4, 5	14	Y	2, 4	Y	N	N	Y	Y	Y	Y	N	1, 3, 4	Y	5	5	5	2/4/3/1/	1, 6, 10	1, 2, 3	3/2/1
2015-04-08	39	M	1	10	Y	90/10	80/20	5/95	2/1/3	엘스킨크림, 쎄레코트크림, 노바손크림, 베데스타-지크림, 데마코트에스크림, 겐트리손-G크림, 크로베겐-에이크림, 새크라손크림, 하이로손크림, 하티손로션1% 등	Y, 1	4	1	1/1
2015-04-08	37	M	1	8	N	70/30	90/10	50/50	2/1/3	컴비덤지크림 아리코트에스크림 보송크림	Y, 10	2	2	2/1	2	1	3	2	3	3	3	1	2	1	1	1, 2, 3, 4	30	Y	1, 4	Y	N	N	Y	N	N	N	N	1, 2, 3	Y	0	0	5	4/1/2/3/	1, 2, 4	1	3/2/1
2015-04-08	40	F	1	4	Y	90/10	50/50	50/50	2/1/3	크로베겐 에이 크림, 쎄레스톤지 크림, 리도멕스 크림	Y, 5	4	1	1/3	1	2	3	1	2	3	1	1	2	3	3	2, 5	7	Y	4, 5	Y	Y	N	N	N	N	N	N	1, 3, 5	N				4/2/3/1/	2, 6, 8	1, 3	3/2/1
2015-04-08	33	M	1	4	Y	80/20	90/10	10/90	2/1/3	세레론지크림 아리코트에스 복합아시텔라크림	N	1	2	2/2	2	1	2	2	3	3	2	1	2	3	3	2, 3, 4, 5	14	Y	1, 4	N	Y	N	N	N	N	Y	Y	1, 3, 8, TV방송	N				1/3/4/2/	1, 4, 8	1	3/2/1
2015-04-08	32	M	1	4	Y	10/90	10/90	10/90	3/1/2	노바손크림, 쎄레코트크림, 후시딘 히드로크림	Y, 50	2	4	4/2	1	2	2	3	3	3	2	2	2	3	3	2, 3	15	Y	1, 4	N	N	N	N	N	N	N	N	1, 2, 3	N				1/2/4/3/	1, 2, 6	1	3/2/1
2015-04-08	29	F	1	3	Y	90/10	30/70	30/70
2015-04-08	52	F	2	18	Y	43/57	95/5	60/40	3/1/2	노바손(녹십자), 쎄레스톤지(유한양행), 나나솔(고려제약), 테르비쿨(신일제약)	Y, 14	2	1	3/5	2	2	2	2	2	2	2	1	1	2	2	1, 2, 3, 5, 6, 자주 증상을 보이면서 스스로 선택해서 연고를 사가는 경	10	Y	1, 4	N	Y	N	N	N	N	N	Y	1, 2, 3	N				2/4/3/1/5, 취급부주의(유아사용 등)	1, 2, 6	1, 2	3/2/1
2015-04-08	64	M	2	38	Y	40/60	80/20	60/40	3/2/1	세레스톤G,셀톤,리도멕스	N	4	5	5/3	2	1	1	2	2	2	1	1	2	1	2	2, 4, 5	5	Y	1, 3	N	N	N	N	N	N	N	N	1, 2, 4	N				4/3/2/1/	1, 2, 6	1	2/3/1
2015-04-08	70	M	2	36	Y	80/20	90/10	10/90	3/1/2	쎄레스톤지크림.리도멕스크린.크로베겐에이크림	N	2	1	2/1	1	1	1	2	2	2	1	2	2	2	2	4	7	Y	4, 5	N	N	N	N	Y	N	N	N	1, 2, 5	N				3/2/4/5/1	2, 5, 10	1	3/2/1
2015-04-08	50	F	8	20	N	90/10	80/20	50/50
2015-04-08	51	F	8	27	Y	80/20	90/10	10/90	1/2/3	스몰크림. 컴비덤 지 크림. 새크라손크림	N	4	5	5/5	1	1	2	1	2	3	3	2	2	2	2	5	30	Y	4, 6	Y	Y	N	N	N	N	N	N	2, 3, 6	N				3/4/1/2/5, 부위별	2, 6, 11	1, 2	3/2/1
2015-04-08	42	M	8	11	Y	10/90	95/5	20/80	3/1/2	노바손크림,쎄레스토지크림,복합아시텔라연고	N	4	1	3/3	2	1	3	3	2	3	3	1	1	3	3	2, 3, 4	10	N		Y	Y	N	N	N	N	N	N	1, 2, 3	N				3/4/1/2/	1, 4, 6	1	3/2/1
2015-04-08	41	M	8	10	Y	75/25	95/5	10/90	2/1/3	아리코트에스크림, 더마큐크림,리도멕스크림	Y, 5	4	1	1/1	1	1	1	3	1	2	1	1	1	2	2	2, 4, 5	5	N		Y	Y	N	N	N	N	N	N	1, 2, 5	Y	1	05	05	1/2/4/3/	2, 4, 10	1	3/2/1
2015-04-08	70	M	9	40	Y	70/30	90/10	50/50
2015-04-08	40	M	9	5	Y	70/30	90/10	70/30	2/1/3	프러스지, 노바손, 세레스톤지	N	2	2	1/2	1	1	2	2	2	3	2	1	2	1	3	2, 4, 5	21	Y	4, 6, 스테로이트 세기에 대한 조금씩 다른 견해	Y	Y	N	N	Y	N	N	N	1, 2, 3	N				1/4/3/2/	1, 2, 4	1, 2	3/2/1
2015-04-08	60	F	10	29	Y	80/20	90/10	20/80	2/3/1	아리코트에스크림 쎄레스톤지크리림 캄비손소프트	N	2	5	3/3	2	2	1	2	2	2	2	1	1	2	1	2, 3, 4	7	Y	2, 4	Y	N	N	N	Y	N	N	N	1, 2, 5	N				2/4/3/1/5, 바르는 횟수	1, 2, 8	1, 3	3/1/2
2015-04-08	49	F	6	20	Y	80/20	90/10	50/50	2/1/3	세레론지크림, 복합마데카솔, 유니살	Y, 10	2	10	10/10	2	2	1	2	2	2	1	1	1	2	2	1, 3	7	N		Y	Y	N	N	N	Y	Y	N	1, 2, 6	N				1/4/2/3/	1, 4, 6	1	3/1/2
2015-04-08	32	M	5	7	N	70/30	90/10	70/30	3/1/2	복합아시텔라, 쎄레손크림, 나이베라연고	Y, 10	4	3	1/1	3	1	1	3	3	3	3	1	1	2	2	1, 2, 3, 5	28	Y	1, 4	Y	Y	N	N	N	N	N	Y	1, 3, 4	N				3/1/4/2/	1, 2, 8	1	3/2/1
2015-04-08	36	M	5	11	N	70/30	80/20	20/80	3/1/2	노바손, 아토미, 엘린	N	4	3	3/3	1	1	1	2	2	2	1	1	2	2	2	1, 2, 3, 4	7	Y	3, 4	Y	Y	N	N	N	N	N	N	1, 2, 3	N				4/3/2/1/	1, 4, 6	1	3/2/1
2015-04-08	36	M	13	6	Y	70/30	80/20	30/70	2/1/3	노바손 쎄레스톤지 코티스포린	N
2015-04-08	59	M	14	20	Y	99/1	99/1	10/90
2015-04-08	42	F	3	10	Y	60/40	90/10	30/70	2/1/3	쎄레스톤지 하이로손 베로카	Y, 5	2	1	2/5	1	1	1	1	1	2	2	1	1	1	1	1, 3, 5	14	Y	1, 4	N	Y	N	N	N	N	N	N	3, 4, 6	N				1/4/3/2/	2, 7, 10	1	3/1/2
2015-04-08	35	F	14	10	Y	70/30	50/50	90/10	1/2/3	복합 마데카솔, 쎄레스톤지, 노바손 연고 리도멕스	Y, 80	2	2	3/2	1	1	1	2	1	1	1	1	1	1	1	1, 4	3	Y	3, 5	Y	Y	N	N	N	N	N	N	3, 5, 6	Y	5	5	10	4/3/2/1/	2, 4, 9	1	3/2/1
2015-04-08	47	F	14	23	Y	90/10	92/8	10/90	3/1/2	쎄레스톤지크림. 하티손.리도멕스	Y, 2	2	5	3/3	1	1	1	2	1	1	2	1	1	1	1	1, 4, 5	7	Y	3, 4	N	N	N	N	N	N	Y	Y	1, 2, 5	Y	2	1	1	3/2/4/1/	1, 2, 6	1, 2	3/2/1
2015-04-08	43	M	14	14	Y	50/50	70/30	30/70	2/1/3	노바손크림, 쎄레스톤지크림, 아리코트에스	Y, 5	2	5	5/5	1	1	1	2	2	2	2	1	2	2	2	2, 3, 5	28	Y	1, 4	Y	Y	N	Y	N	N	Y	N	1, 4, 6	Y	0	5	10	1/2/3/4/5, 장기연용	1, 5, 6	1	3/2/1
2015-04-08	39	F	14	8	N	80/20	99/1	50/50	3/1/2	노바손크림, 더마큐연고, 쎄레스톤지크림	N	2	3	3/3	1	1	3	2	2	3	3	1	1	3	2	1, 2, 3	10	Y	2, 4	Y	Y	N	N	N	N	N	N	1, 2, 3	N				4/2/1/3/5, 약물 의존	1, 2, 4	1	3/2/1
2015-04-08	47	M	15	20	Y	10/90	90/10	10/90	3/2/1	베로신지, 베데스타, 세레스톤	Y, 3	2	3	2/2	2	2	1	2	1	1	2	1	1	1	2	2, 5	7	Y	1, 4	N	N	N	N	N	N	Y	N	1, 4, 5	Y	1	1	1	1/3/2/4/5, 플라시보	5, 6, 10	1, 2	3/1/2
2015-04-08	46	M	16	23	Y	70/30	90/10	30/70	2/1/3	쎄레스톤지 마데카솔 노바손	N	4	1	1/1	1	3	2	3	2	3	3	2	3	2	2	1, 2	7	Y	3, 4	Y	N	N	N	N	N	N	N	1, 5, 8, 티비뉴스	Y	10	10	10	3/4/1/2/	1, 2, 5	1	3/2/1
2015-04-08	40	F	8	6	Y	70/30	90/10	10/90	2/1/3	쎄크라손 크림, 스몰크림, 엘린플러스크림	Y, 30	4	2	2/2	1	1	1	1	1	1	1	1	1	1	3	1, 2, 3, 4, 5	7	Y	3, 4	N	N	N	N	N	N	N	N	1, 2, 5	Y	10	10	20	1/2/4/3/5, 장기 사용	2, 6, 8	1, 3	3/2/1
2015-04-08	47	F	4	22	N	85/15	90/10	10/90
2015-04-08	50	M	8	5	Y	80/20	70/30	10/90	2/1/3	쎄레스톤지크림 하티손 1%..보송크림	N	2	3	4/3	1	1	1	2	2	2	2	1	2	2	1	2	7	Y	1, 3	N	N	N	N	Y	N	N	N	1, 2, 3	Y	10	20	30	1/2/3/4/	1, 2, 4	1	3/2/1
2015-04-08	28	F	8	3	Y	60/40	60/40	10/90	2/1/3	경남제약 쎄레손 녹십자 노바손 유한양행 쎄레스톤지	Y, 10	2	1	3/2	1	1	1	2	1	1	1	1	2	1	2	1, 2, 3, 4	7	Y	1, 4	Y	Y	N	N	N	N	N	N	1, 5, 7	Y	15	15	15	3/2/1/4/	1, 8, 11	1	3/2/1
2015-04-09	51	F	1	25	N	50/50	80/20	20/80	3/2/1	노바손크림,쎄레스톤지크림,더마쎄지크림	Y, 20	2	3	3/3	2	1	2	2	2	2	2	2	2	2	2	2, 4	5	Y	3, 4	N	N	N	N	N	N	N	N	1, 3, 7	Y	10	20	80	1/2/4/5/3	1, 2, 6	1	3/2/1
2015-04-09	50	M	1	20	Y	95/5	95/5	5/95	3/1/2	복합마데카솔연고, 쎄레스톤지크림,리도멕스크림	N	2	3	1/1	2	1	1	2	2	2	1	1	1	1	1	1, 2, 3, 4, 5	5	Y	1, 4	Y	Y	Y	N	N	N	Y	Y	1, 3, 5	N				4/3/1/2/	2, 4, 11	1	3/2/1
2015-04-09	52	F	1	10	Y	90/10	90/10	20/80	2/1/3	유니살 .쎄레코트 .엘린플러스 하이로손	Y, 5	2	2	3/3	1	1	3	2	2	3	3	1	1	1	2	1, 2, 4, 5	7	Y	3, 4	Y	Y	N	N	N	N	N	N	1, 4, 6	Y	0	0	3	1/2/3/4/	2, 6, 8	1	3/2/1
2015-04-09	36	F	1	12	Y	90/10	50/50	15/85	2/1/3	아리코트크림 더마큐크림 리도멕스크림	Y, 1	2	1	5/10	2	1	2	2	2	3	3	1	2	1	3	2, 3, 4, 5	7	Y	2, 4	Y	Y	N	N	N	Y	Y	Y	1, 3, 6	N				2/4/3/1/	1, 2, 6	1	3/2/1
2015-04-09	38	M	1	10	Y	65/35	90/10	20/80	3/1/2	쎄레론지 코티스포린 조아케어	Y, 60	2	1	2/1	1	1	2	2	3	2	1	1	2	1	3	1, 2, 3, 4	30	Y	2, 4	N	Y	N	N	N	N	Y	N	1, 4, 5	N				4/3/1/2/	2, 6, 10	1	3/2/1
2015-04-09	40	M	2	10	Y	70/30	80/20	20/80	3/1/2	쎄레론지 크마론지 하로나	N	1	5	10/5	1	1	2	1	1	1	1	2	2	2	2	2, 3	7	Y	1, 2	N	N	N	N	N	N	N	N	1, 2, 5	N				1/2/4/3/	1, 6, 8	1	3/2/1
2015-04-09	38	M	2	7	Y	20/80	90/10	30/70	2/1/3	쎄레스톤지 쎄레코트 리도멕스	Y, 30	2	2	1/1	2	1	1	2	2	2	1	1	1	2	2	3, 4	7	Y	4, 5	N	Y	N	N	N	N	N	N	1, 3, 4	Y	5	5	5	1/4/3/2/	1, 6, 10	1, 2	3/2/1
2015-04-09	51	F	8	24	Y	95/5	99/1	10/90	1/2/3	락티코트크림,리도멕스크림,베타-엠크림	Y, 60	2	5	2/5	1	1	1	2	2	3	1	1	3	1	1	2, 3, 5, 6	7	Y	3, 4	N	Y	N	N	N	N	N	N	1, 2, 4	Y	0	0	2	3/2/4/1/	2, 3, 7	1	3/2/1
2015-04-09	45	F	8	22	Y	70/30	80/20	50/50	3/2/1	아리코트 보송 덱사톱 엘린플러스 하이로손크림	Y, 5	4	3	2/2	1	1	2	1	3	3	2	1	2	2	2	2	7	Y	1, 4	Y	Y	Y	N	N	N	Y	N	1, 2, 3	N				1/2/3/4/	1, 2, 11	1	1/2/3
2015-04-09	51	M	9	25	N	65/35	80/20	20/80	2/1/3	노바손 지스톤 하이로손	Y, 10	2	1	1/1	2	2	3	2	3	3	1	1	2	2	3	1, 3, 4	10	Y	1, 4	Y	N	N	N	N	N	Y	N	1, 3, 5	N				1/4/3/2/	1, 2, 4	1	3/2/1
2015-04-09	42	M	9	15	Y	90/10	90/10	20/80	2/1/3	베로신지,프러스지,쎄레스톤지	N	4	1	1/1	3	2	2	3	3	3	3	1	3	3	3	1, 2, 4, 5	7	Y	3, 4	N	N	N	N	N	N	N	N	1, 4, 5	N				1/3/4/2/	2, 3, 4	1	3/2/1
2015-04-09	34	M	6	10	Y	80/20	30/70	50/50	2/1/3	쎄레스톤지크림, 아리코트에스크림, 베로신지크림, 베타겐지크림	Y, 20	2	3	2/2	1	1	2	2	1	2	1	1	1	1	2	1, 2, 3, 4, 5	5	Y	3, 4	N	Y	N	N	N	N	N	N	1, 4, 5	N				3/4/1/2/	1, 2, 6	1	3/2/1
2015-04-09	47	M	6	22	Y	50/50	100/	20/80	2/1/3	노바손 쎄레스톤지 더마큐	N	4	1	1/1	3	2	2	3	3	3	1	1	1	2	3	1, 2, 3, 4, 5	14	N		Y	Y	N	Y	Y	Y	Y	N	1, 2, 5	N				3/4/2/1/	1, 2, 3	1, 3	1/3/2
2015-04-09	48	F	11	27	Y	70/30	40/60	20/80	3/1/2	아셈지 쎄레스톤지 더마로얄	N	2	2	3/2	2	1	1	2	2	3	2	2	2	2	2	1, 2, 3, 4, 5	7	Y	2, 4	Y	N	N	N	N	N	N	N	1, 2, 3	N				1/4/3/2/	2, 6, 7	3	3/2/1
2015-04-09	45	M	11	14	Y	80/20	70/30	20/80	3/1/2	쎄레손크림,복합마데카솔,쎄레톤	Y, 1	2	3	2/1	3	1	2	3	3	3	2	1	1	1	3	1, 2, 3, 4, 5	7	Y	3, 4	N	N	N	N	N	N	Y	N	2, 3, 4	N				3/4/1/2/	2, 6, 11	1	3/2/1
2015-04-09	36	M	6	8	Y	80/20	99/1	40/60	2/1/3	쎄레스톤지, 쎄레톤, 복합아시텔라, 더마큐	N	2	1	1/2	3	1	1	1	3	1	2	1	1	2	1	2, 3, 5	14	Y	4, 5	Y	Y	N	N	N	N	N	Y	1, 3, 5	N				1/4/3/2/	1, 2, 4	1	3/2/1
2015-04-09	39	M	12	10	Y	90/10	90/10	10/90	3/1/2	노바손크림 쎄레스톤지크림 리도멕스크림	N	2	1	1/1	2	2	1	2	3	3	2	1	1	1	3	2, 3, 4, 5	7	Y	2, 4	N	N	N	N	N	N	N	N	1, 2, 3	N				3/4/2/1/	1, 2, 10	1	1/2/3
2015-04-09	30	M	13	4	Y	80/20	90/10	40/60	3/1/2	리도멕스, 쎄레스톤지, 엘린플러스	Y, 5	4	2	2/5	1	2	2	3	3	2	1	1	2	3	2	1, 2, 3, 4, 5	7	Y	2, 4	Y	Y	N	Y	N	N	Y	N	1, 3, 6	N				2/4/3/1/	2, 6, 10	1, 3	3/2/1
2015-04-09	36	F	5	14	Y	10/90	70/30	5/95	2/1/3	레스톤 더마로얄 쎄레스톤지 쎄레톤 베로아	Y, 1	4	1	1/2	2	1	2	3	2	2	2	1	2	1	3	2, 3, 5	15	Y	3, 4	Y	Y	N	N	N	N	N	N	1, 3, 4	N				2/4/3/1/5, 사용기간경과	1, 5, 10	1	3/2/1
2015-04-09	33	M	13	7	Y	20/80	100/0	10/90	3/1/2	베타크림, 쎄레스톤지크림,리도맥스	N	4	1	2/1	3	1	3	3	1	1	3	1	1	3	3	2, 6, 가려움증 ,비곰팡이성염증	14	N		N	Y	N	N	Y	N	Y	N	1, 4, 5	N				3/2/4/1/	2, 8, 10	1	3/2/1
2015-04-09	41	M	13	13	Y	80/20	90/10	70/30	1/2/3	쎄레스톤지크림 페리덱스연고 티나덱스연고	N	2	2	3/1	1	1	1	1	1	1	2	1	1	2	3	3, 5	7	Y	3, 4	Y	N	N	N	N	N	N	N	1, 4, 6	N				1/3/4/2/5, 유효기한경과	1, 8, 10	1, 3	3/2/1
2015-04-09	42	F	14	7	N	60/40	90/10	20/80	1/2/3	더마큐, 하티손, 지스톤	Y, 10	4	3	3/5	1	1	2	2	3	3	1	1	1	3	2	5	14	N		Y	Y	N	N	N	N	N	N	1, 3, 6	N				1/3/4/2/5, 청결하지 않은 상태에서 덧 바름	2, 6, 10	1, 4, 보습제 사용을 적극 권장	3/2/1
2015-04-09	32	M	3	5	Y	80/20	75/25	55/45	3/1/2	마데카솔, 조아케어로션, 리도맥스크림	Y, 20	2	3	3/5	1	1	3	2	1	1	2	1	1	1	2	2, 4	10	Y	3, 4	Y	N	N	N	N	N	Y	N	1, 2, 5	N				1/4/2/3/	1, 4, 5	1	3/2/1
2015-04-09	26	F	7	4	N	70/30	90/10	30/70	3/1/2	쎄레스톤지, 엘린플러스, 하로나 연고, 덱사톱 크림	Y, 50	2	2	1/1	1	2	2	1	1	2	2	1	2	1	3	2, 3, 5	7	Y	3, 4	Y	Y	N	N	N	N	Y	N	1, 3, 5	N				3/2/4/1/	1, 2, 3	1	3/2/1
2015-04-09	49	M	7	23	Y	70/30	70/30	40/60	2/1/3	보송크림, 쎄레스톤지, 레스톤크림	Y, 90	2	5	5/5	2	1	1	2	2	2	2	2	2	2	2	2, 4	3	Y	3, 4	N	N	N	N	N	N	N	N	1, 3, 7	N				4/3/1/2/	2, 6, 11	3	2/3/1
2015-04-09	45	M	15	20	Y	80/20	70/30	50/50	2/1/3	티나덱스 데카미솔 나드란	Y, 10	4	1	2/1	1	1	1	1	1	1	1	1	1	1	1	1, 2, 3, 4, 5	7	Y	2, 4	Y	Y	Y	Y	Y	Y	Y	Y	1, 2, 4	Y	10	10	10	1/2/3/4/5, 유효기한 지난걸 사용	1, 2, 3	1	3/2/1
2015-04-09	55	M	15	20	N	50/50	70/30	70/30	2/1/3	아셈지,네오탄,쎄레스톤지	N	2	3	5/10	1	1	1	1	1	1	1	1	1	2	2	1, 2, 4	5	Y	2, 4	N	Y	N	N	N	N	N	N	1, 2, 4	N				4/5/2/1/3	1, 2, 6	1	3/1/2
2015-04-09	43	M	15	16	N	40/60	70/30	10/90	3/2/1	노바손크리, 베타엠크림, 아시텔라크림	N	2	1	2/1	1	1	2	1	1	2	2	1	2	2	2	2, 4, 5	3	N		Y	Y	N	N	N	N	N	N	1, 2, 5	N				1/4/3/2/5, 비위생적인 보관	2, 4, 6	1, 3	3/2/1
2015-04-09	35	M	15	10	Y	35/65	80/20	30/70	2/1/3	세스틴, 지스톤, 캄비스톤지	N	2	5	4/7	1	1	2	2	2	2	3	2	2	1	3	2, 3, 4	7	Y	2, 4	Y	Y	N	N	N	N	N	N	1, 2, 4	N				2/3/4/1/	1, 2, 8	1	3/2/1
2015-04-09	45	M	8	12	N	80/20	90/10	10/90	3/1/2	(일동)아리코트에스크림, (동화)후시딘히드로크림, (태극)엘린플러스크림	Y, 50	4	2	2/4	2	1	3	2	3	3	1	1	2	3	2	1, 2, 3, 4, 5	7	Y	2, 4	Y	Y	N	N	N	N	N	N	1, 2, 4	N				3/1/4/2/	2, 4, 6	1	3/2/1
2015-04-09	41	F	8	17	Y	80/20	95/5	90/10	3/1/2	더마큐 마데카솔케어 노바손 쎄레론지	N	2	3	5/10	1	1	1	1	1	1	1	1	1	1	1	2	7	Y	1, 3	N	N	N	N	N	N	N	N	1, 3, 6	N				1/4/3/5/2, 가정의.피부의의 무분별처방	2, 6, 9	3, 4, 약력을 문답하여 이에 부작용을 개선할수 있는 제제를 선	3/2/1
2015-04-09	40	M	4	14	Y	50/50	20/80	20/80	1/2/3	리도멕스 보송 노바손	Y, 20	2	2	2/2	1	1	2	1	1	1	2	1	1	1	1	3, 4, 5	7	Y	1, 3	Y	Y	N	N	N	N	N	Y	2, 3, 4	N				4/1/2/3/	1, 2, 10	1	3/2/1
2015-04-09	37	F	1	2	Y	90/10	10/90	10/90	3/1/2	쎄레스톤지, 복합마데카솔, 하티손로션	Y, 2	4	3	3/1	1	1	2	2	1	2	2	2	1	2	2	1, 2, 3, 4, 5	14	Y	2, 3	N	N	N	N	N	Y	N	Y	1, 2, 3	N				1/4/2/3/	6, 8, 10	1	3/2/1
2015-04-09	42	M	8	2	Y	55/45	40/60	30/70	2/1/3	세레스톤지크림,캄비손크림,지스톤크림	N	2	5	3/7
2015-04-10	69	M	1	38	Y	20/80	70/30	10/90	3/1/2	크마론 지 크림, 세레스톤 지 크림, 하티손 로션	N	2	5	3/3	2	2	1	2	1	2	2	1	1	2	3	2, 4	15	Y	1, 4	N	Y	Y	N	N	N	Y	Y	1, 2, 6	N				3/4/2/1/5, 여성용,남성용	1, 8, 9	1, 3	3/1/2
2015-04-10	28	M	1	3	Y	70/30	60/40	50/50	2/1/3	센테론 노바손 세레스톤지	N	4	5	1/1	1	1	2	1	2	3	2	1	2	2	3	2, 3, 4, 5	7	Y	2, 4	N	N	N	Y	Y	N	N	N	1, 3, 4	N				1/3/4/2/	1, 2, 9	1	3/2/1
2015-04-10	47	M	1	15	Y	30/70	80/20	40/60	3/1/2	노바손크림(녹십자), 쎼레스톤지 크림(유한), 쎼레마일드(유한)	Y, 5	2	3	3/2	1	1	3	3	2	3	1	1	1	2	2	2, 4, 5	7	Y	1, 4	Y	Y	N	N	N	N	Y	N	1, 2, 4	Y	1	0	2	2/1/3/4/5, 유효기간 지난약이나 변색된약 사용	1, 2, 6	1, 2, 3	3/2/1
2015-04-10	43	M	1	17	N	95/5	80/20	10/90	3/1/2	새로겐크림, 하이트리크림, 복합마데카솔연고	N	4	2	2/3	2	2	1	2	1	2	2	2	2	1	2	2	7	Y	1, 4	Y	N	N	N	N	N	N	N	1, 2, 7	N				1/2/3/4/	1, 5, 10	1, 3	3/2/1
2015-04-10	63	M	2	38	Y	95/5	100/0	10/90	2/1/3	쎄레스톤지.아리코코트에스.코디케어2.5로션	Y, 50	4	3	3/2
2015-04-10	46	F	2	16	Y	50/50	90/10	10/90	3/1/2	지스톤, 베로신지,하르델	N	4	3	2/1	1	1	1	1	1	1	1	1	1	1	1	1, 3, 4	7	N		N	N	N	N	N	N	N	N	1, 3, 5	N				1/4/3/2/5, 없음	2, 7, 11	1, 2, 3	3/2/1
2015-04-10	33	F	2	10	Y	50/50	90/10	30/70	2/1/3	아실로, 쎄레스톤지, 쎄실, 지스톤	Y, 40	2	3	2/4	2	1	1	2	2	2	1	1	2	1	2	1, 2, 3, 4, 5	10	Y	3, 4	N	N	N	N	N	N	N	N	1, 2, 3	Y	1	1	2	4/5/3/1/2, 개인의 체질, 알레르기	1, 6, 9	1	3/2/1
2015-04-10	54	M	8	30	Y	0/100	0/100	50/50	3/1/2	쎄레톤크림 더마쎄지크림 쎄레스톤지크림	N	4	2	2/1	2	1	1	2	2	2	2	2	2	2	2	2, 4, 5	3	Y	3, 4	N	Y	N	N	N	N	N	N	3, 4, 6	N				2/4/3/1/	2, 5, 8	1, 3	3/2/1
2015-04-10	46	M	8	17	Y	50/50	90/10	30/70	3/1/2	쎄레스톤지 지스톤 보송크림	N	2	2	2/1	1	2	2	2	1	1	2	2	2	2	2	2	7	Y	3, 4	N	Y	N	N	N	N	N	N	1, 3, 4	N				2/4/1/3/	2, 5, 7	1, 3	3/2/1
2015-04-10	50	M	8	24	N	90/10	20/80	10/90	3/1/2	beroa /better m/ elline plus/	Y, 3	2	2	1/1	3	1	3	3	2	3	3	1	2	2	3	2, 4, 5	14	Y	3, 4	N	Y	N	N	N	N	Y	N	1, 2, 3	N				4/3/2/1/	1, 2, 4	1, 2	3/2/1
2015-04-10	73	F	8	15	Y	70/30	70/30	60/40	2/1/3	복합마데카솔 쎄레스톤지 쎄레코트	N	2	5	5/5	1	2	2	2	1	1	1	1	1	1	2	1, 2, 3	7	N		Y	Y	Y	Y	N	N	N	N	1, 2, 5	N				3/4/2/1/	1, 9, 10	1, 3	3/2/1
2015-04-10	48	M	4	12	Y	90/10	95/5	5/95	1/2/3	보송크림 아리코트크림 옐린플러스크림 세린드연고	Y, 1	4	5	3/10	1	1	1	1	1	1	1	1	1	1	1	4, 5	14	N		Y	Y	N	Y	Y	Y	Y	N	1, 2, 3	N				1/5/4/2/3	2, 3, 4	1, 2	3/2/1
2015-04-10	44	F	10	11	Y	90/10	98/2	20/80	3/1/2	복합마네카솔연고 쎄실크림 새크라손크림	N	4	4	4/7	2	1	1	3	2	2	1	1	1	1	1	2, 3, 4, 5	21	N		Y	Y	N	Y	N	N	Y	Y	1, 2, 3	N				4/5/3/1/2, 장기사용	2, 6, 8	1, 4, 투야중단후 사후관리법안내	3/2/1
2015-04-10	55	F	6	27	Y	30/70	90/10	10/90	3/2/1	렉스톤,세스틴,베데스타지	Y, 40	4	1	1/2	3	1	1	2	3	2	2	1	2	1	3	3, 5	7	Y	3, 4	N	N	N	N	N	N	Y	N	1, 2, 4	N				4/3/1/2/	2, 4, 6	3	3/2/1
2015-04-10	35	M	12	10	Y	50/50	90/10	50/50	3/1/2	쎄레스톤지, 아리코트S, 쎄레코트	N	2	3	2/5	1	1	2	2	2	2	2	2	2	2	2	1, 2, 3, 4, 5	7	Y	4, 5	Y	Y	N	N	N	N	Y	N	3, 4, 6	N				1/4/2/3/	1, 4, 10	1	3/2/1
2015-04-10	57	M	13	30	N	95/5	90/10	10/90	3/1/2	베타크림 오라메디 쎄레스톤지	N	4	1	1/1	1	1	1	1	1	2	2	1	2	3	3	2, 3, 4, 5	5	Y	2, 4	N	Y	N	N	N	N	N	N	1, 5, 6	N				2/4/3/1/	1, 2, 4	1	3/2/1
2015-04-10	43	M	14	9	N	80/20	100/0	20/80	2/1/3	레스톤, 유니살, 하이로손	N	2	1	1/1	3	1	3	2	3	2	3	1	3	2	3	5	14	N		N	Y	N	N	N	N	Y	Y	1, 3, 6	N				1/4/2/3/	1, 10, 11	1	3/2/1
2015-04-10	55	M	7	30	Y	5/95	100/0	20/80	3/1/2	쎄레스톤지크림, 레스톤크림, 캄비손소프트크림, 아리코트에스크림	Y, 5	4	3	2/2	1	1	1	3	1	3	3	1	3	3	3	2, 4, 5	15	Y	1, 4	N	Y	N	N	N	N	N	N	1, 2, 5	N				1/4/3/2/5, 환자의 체질	1, 2, 4	1, 3	2/1/3
2015-04-10	60	M	7	33	Y	90/10	60/40	50/50	2/1/3	레스톤,스몰,노바손	Y, 50	2	10	5/10	2	1	1	2	1	1	1	1	1	2	1	1, 2, 3, 4, 5	3	N		N	N	N	N	N	N	N	Y	1, 2, 3	N				2/4/3/1/	2, 4, 10	1, 3	3/2/1
2015-04-10	56	M	15	27	Y	50/50	90/10	30/70	2/1/3	쎄레손크림, 보송크림, 리도멕스크림. 쎄레스톤지크림.	Y, 15	2	2	3/2	2	1	1	3	2	2	1	1	1	2	3	2, 4	7	Y	2, 4	Y	Y	N	N	N	N	Y	N	1, 3, 6	N				1/4/3/2/	1, 2, 4	1	3/2/1
2015-04-10	44	F	15	15	Y	70/30	90/10	50/50	3/1/2	베타엠크림,나나솔연고,쎄레스톤지크림	N	2	3	5/5	3	1	1	1	1	2	2	1	1	2	1	2, 5	3	N		Y	Y	Y	N	N	N	Y	N	4, 5, 6	N				4/3/1/2/	2, 3, 6	1, 3	3/2/1
2015-04-10	38	M	8	8	N	40/60	90/10	80/20	1/2/3	쎄레스톤지크림 리도맥스 쎄레론지	Y, 20	4	4	3/5	1	1	1	1	1	1	1	1	1	1	1	1, 2, 3, 4, 5	7	Y	3, 6, 환자가 병원에 가서 부작용 이야기 하면 의사들이 싫어함	Y	N	N	N	N	N	N	N	1, 2, 3	Y	15	15	15	1/3/4/2/5, 약물혼용- 2가지 이상 같이씀	1, 2, 10	1, 3	3/2/1
2015-04-10	39	M	8	12	N	30/70	30/70	40/60	3/2/1	쎄레스톤지크림 더마쎄지크림 엘린플러스크림	Y, 10	4	1	1/2	1	1	1	3	2	2	3	1	1	1	1	1, 2, 3, 4, 5	7	Y	3, 4	N	N	N	N	N	N	N	N	1, 3, 6	N				2/3/4/1/5, 약물오남용	1, 2, 5	1	3/2/1
2015-04-11	48	M	8	21	Y	90/10	90/10	10/90	3/1/2	노바손크림.베로아크림.쎄레스톤지크림	N	4	1	1/2	3	2	2	3	2	3	3	1	2	3	3	2, 4, 5	7	Y	3, 4	N	N	N	N	N	N	Y	Y	1, 2, 3	Y	1	3	3	1/4/2/3/5, 저장방법	1, 2, 11	1	3/2/1
2015-04-11	47	M	8	17	N	20/80	20/80	25/75	2/1/3	노바손크림 베로아크림 더마로얄크림	N	4	1	1/1	2	1	2	2	2	2	3	1	1	2	3	1, 2, 3, 4, 5	5	N
2015-04-11	48	M	1	1	Y	50/50	95/5	30/70	2/1/3	지스톤크림 하이로손크림 보송크림	Y, 2	4	0	1/1	1	1	2	2	2	2	3	2	2	2	3	2, 3, 5	7	Y	4, 5	Y	Y	N	N	N	N	Y	Y	1, 2, 4	Y	5	0	0	1/4/3/2/	1, 2, 11	1, 3	3/2/1
2015-04-12	42	F	1	10	N	20/80	70/30	40/60	3/1/2	쎄레스톤지. 엘린플러스. 복합마데카솔. 노바손	Y, 30	2	1	1/1	1	1	2	2	3	3	1	1	2	2	2	1, 2, 3, 5	14	Y	1, 4	N	N	N	N	N	N	N	N	1, 4, 5	N				1/4/3/2/5, 기타	2, 3, 5	1, 3	3/2/1
2015-04-13	50	M	1	15	N	70/30	70/30	10/90	3/1/2	노바손,하르델, 더마로얄	Y, 15	4	1	1/1	2	1	2	2	2	1	2	1	1	1	3	2	7	Y	3, 4	Y	Y	N	Y	Y	N	Y	N	3, 4, 6	Y	5	5	5	3/2/5/1/4	2, 6, 9	1	3/1/2
2015-04-13	30	M	1	2	Y	80/20	90/10	50/50
2015-04-13	48	F	2	15	Y	80/20	90/10	10/90	3/1/2	박트로반, 쎄레스톤지 , 후시딘	Y, 60	4	2	2/2	1	2	1	1	2	3	1	1	2	2	3	2, 3	30	N		N	Y	N	N	N	N	N	Y	1, 3, 7	Y	1	1	2	3/2/1/4/	1, 5, 11	1	1/2/3
2015-04-13	44	F	8	18	N	60/40	90/10	30/70	2/1/3	쎄레스틴, 노바손,더마큐,컴비덤지	Y, 10	4	3	2/5	1	1	3	1	1	3	3	1	1	1	1	1, 2, 3, 4, 5	10	Y	1, 4	Y	Y	Y	N	N	N	Y	Y	3, 5, 8, 처방	N				1/5/2/3/4
2015-04-13	31	M	10	1	N	60/40	80/20	40/60	3/2/1	쎄레론지 더마로얄 쎄레스톤지	N	4	5	3/1	1	1	2	2	3	2	3	1	1	1	3	1, 3, 5	14	Y	3, 4	Y	Y	N	N	N	N	N	N	1, 3, 5	N				4/2/3/1/5, 유효기간 경과	1, 2, 8	1, 3	3/2/1
2015-04-13	53	M	11	28	N	80/20	70/30	60/40	2/1/3	복합마데카솔,쎼레스톤지,쎄레손	Y, 20	2	2	3/3	2	2	1	2	1	1	2	1	1	2	2	1, 2, 3, 4, 5	10	Y	1, 2	N	Y	Y	N	N	N	N	N	1, 2, 5	N				1/5/3/4/2	1, 2, 8	1, 3	1/2/3
2015-04-13	47	F	5	20	Y	90/10	50/50	10/90
2015-04-13	30	M	13	5	Y	80/20	100/0	10/90	2/1/3	미소스킨크림 보송크림 더마로얄크림	Y, 20	4	1	1/1	1	1	1	1	1	3	2	1	2	3	2	1, 3	7	Y	1, 4	Y	Y	N	N	N	N	N	N	1, 4, 6	Y	0	1	1	1/4/3/2/	1, 2, 4	1	3/2/1
2015-04-13	54	M	7	20	Y	10/90	80/20	30/70	1/2/3	아리코트에스, 지스톤, 데마코트에스	Y, 5	4	5	5/3	3	2	2	3	3	3	2	1	2	2	3	2	10	N		Y	Y	N	N	Y	N	Y	N	1, 2, 5	N				3/2/1/4/	1, 2, 6	1	2/1/3
2015-04-13	31	M	7	3	N	70/30	90/10	10/90	3/1/2	세레스톤지크림 더마큐연고 덱사톱크림	Y, 80	2	5	5/3	2	1	1	3	2	2	1	1	2	1	1	2, 4, 5	14	Y	2, 4	N	Y	N	N	N	N	Y	N	1, 3, 5	Y	1	1	1	1/2/3/4/	1, 2, 9	1, 3	3/2/1
2015-04-14	33	F	1	6	N	60/40	73/27	30/70	2/1/3	더마큐, 세레스톤지, 노바손	Y, 10	2	1	2/1	1	2	2	1	2	2	3	1	2	3	3	2, 3	7	N		Y	Y	N	N	N	N	Y	N	1, 2, 3	Y	3	5	10	2/4/1/3/	1, 2, 10	1	3/2/1
2015-04-14	40	M	12	8	Y	60/40	20/80	30/70	3/1/2	하이로손 , 히드로코르티손, 노바손	Y, 30	4	1	1/1	2	2	1	2	2	3	2	1	2	2	2	2, 3	14	Y	3, 4	N	Y	N	N	N	N	N	N	3, 4, 6	Y	1	10	10	3/5/4/1/2, 의사의 무지	1, 5, 10	1, 3	3/2/1
2015-04-14	38	M	5	10	Y	100/0	50/50	10/90	2/1/3	리도멕스 더마로얄 세레스톤지	N	2	10	10/10	1	2	2	2	2	2	2	2	2	2	2	2	7	Y	1, 4	Y	Y	Y	Y	Y	Y	Y	Y	1, 2, 3	N				2/3/4/5/1, 없음	1, 4, 5	1, 3	2/1/3
2015-04-14	27	M	13	3	Y	10/90	99/1	10/90	2/1/3	쎄레스톤지 더마로얄 하이드로코르티손	N	2	3	3/3	1	2	2	2	2	2	2	1	2	2	2	2	7	N		Y	Y	Y	N	N	Y	N	Y	1, 3, 4	N				1/2/4/3/	1, 5, 10	1	1/3/2
2015-04-14	54	F	14	25	Y	10/90	90/10	10/90	3/2/1	리도멕스크림.노바손크림.베로아크림	Y, 15	2	1	2/5	1	2	3	3	1	2	2	1	2	3	2	3, 5	14	N		Y	Y	N	N	Y	N	Y	Y	1, 2, 3	N				4/1/2/3/5, 용도와다른연고사용	2, 10, 11	1	3/2/1
2015-04-15	46	F	1	24	Y	90/10	99/1	30/70	2/1/3	프러스 지 쎄레스톤지 쎄레론 지	Y, 1	2	5	2/2	1	1	2	3	3	3	2	1	2	1	3
2015-04-15	45	F	2	6	Y	95/5	99/1	1/99	3/1/2	센스타지크림,하르델크림,더마코트에스크림	Y, 90	1	2	2/1	1	1	1	1	1	2	1	1	2	1	1
2015-04-15	35	M	2	4	Y	30/70	80/20	50/50	2/1/3	세라손, 쎄레스톤지 , 셀라스톤	N	2	5	5/1	1	1	1	1	1	1	1	1	1	1	1	1	14	N		Y	Y	N	Y	Y	Y	N	Y	1, 3, 4	N				1/3/4/2/	1, 8, 10	1	3/2/1
2015-04-15	43	M	4	12	Y	20/80	50/50	10/90	3/1/2	지스톤크림, 레스톤크림, 노바손크림	Y, 30	4	3	3/2	2	2	3	3	3	3	2	2	2	2	3	3	14	Y	3, 4	N	N	N	N	N	N	N	N	3, 4, 6	N				4/2/3/1/	1, 2, 8	1	3/2/1
2015-04-15	60	F	9	30	Y	90/10	90/10	30/70	3/1/2	쎄레스톤지 데마코트 리도맥스	Y, 45	4	2	1/2	1	2	1	1	2	2	1	1	1	1	1	1, 2, 3, 4, 5	5	Y	2, 4	N	Y	Y	Y	N	Y	Y	Y	1, 2, 7	Y	1	1	1	2/5/3/1/4, 장기사용	2, 3, 4	1	3/2/1
2015-04-15	42	M	9	4	Y	70/30	90/10	40/60	3/1/2	노바손크림, 마데카솔케어연고, 쎄레스톤지크림, 쎄레손크림, 더마큐연고, 캄비손소프트크림	Y, 2	2	3	3/2	2	1	2	1	2	2	2	2	1	2	3	1, 2, 3, 4, 5	7	Y	2, 4	Y	Y	N	N	N	N	Y	N	1, 2, 3	N				2/4/3/1/5, 유효기간경과	1, 2, 6	1	3/2/1
2015-04-15	60	M	9	30	Y	50/50	90/10	10/90	2/1/3	쎄레스톤지 쎌레론지 하이로숀크림	N	4	10	2/3	1	2	2	2	1	2	2	2	2	2	3	1, 2, 5	7	Y	4, 6, 환자가 원치 않음	Y	Y	N	N	N	N	N	N	1, 2, 3	N				1/4/2/3/	2, 6, 8	1	3/2/1
2015-04-15	48	M	12	20	Y	95/5	90/10	50/50	1/2/3	하티손로션, 보송크림, 레스톤크림	N	2	10	3/3	1	2	1	3	1	2	1	1	2	2	3	2, 3, 4, 5	14	N		Y	Y	N	N	N	N	Y	Y	1, 2, 5	N				1/4/2/3/	1, 5, 11	1	3/2/1
2015-04-15	35	M	13	8	N	50/50	90/10	30/70	2/1/3	데마코트에스, 아몰지, 세레스톤지	N	4	3	1/1	1	1	2	3	3	3	3	1	3	3	3	3, 5	7	Y	1, 3	N	N	N	N	N	N	N	N	4, 6, 7	N				1/2/3/4/	1, 2, 3	1	3/2/1
2015-04-15	47	F	3	23	Y	90/10	70/30	10/90	3/1/2	겐트리손-G...복합마데카솔..쎄레스톤	N	4	1	3/3	3	1	1	2	3	3	3	2	3	3	3	2	7	N		N	Y	N	N	N	N	N	Y	1, 5, 6	N				1/2/3/4/	1, 2, 6	1, 3	3/2/1
2015-04-16	66	F	1	20	Y	70/30	90/10	80/20	3/1/2	크린지 40g 하이트리크림20g 쎄레스톤연고 30G	N	1	2	2/2	1	1	1	1	1	2	2	1	1	2	2	2, 3, 4	3	Y	3, 4	N	N	N	N	N	N	N	N	1, 2, 3	N				1/4/2/3/	1, 2, 8	1, 3	1/3/2
2015-04-16	38	M	1	8	Y	40/60	80/20	50/50	2/1/3	아리코트 더마큐 유니솔	Y, 5	2	5	5/3	1	1	1	1	2	2	1	1	1	1	2	2	7	Y	3, 4	N	Y	N	N	N	N	N	N	2, 3, 6	N				1/3/2/4/	2, 8, 10	1, 3	3/2/1
2015-04-16	37	F	1	13	Y	50/50	80/20	30/70	2/1/3	아리코트 더마큐	N	4	2	3/3	1	1	2	3	2	2	1	1	1	2	2	2, 5	7	Y	2, 4	Y	Y	N	N	N	N	N	N	1, 4, 5	N				3/4/1/2/	2, 4, 6	1, 3	3/2/1
2015-04-16	24	F	2	0	N	75/25	90/10	80/20	3/1/2	스테로신지연고, 쎄코론지, 리도맥스	N	4	3	3/3	2	1	2	3	3	3	2	1	2	3	3	2, 3, 4	7	Y	2, 4	N	Y	N	N	N	N	Y	N	1, 3, 5	N				1/4/2/3/	1, 4, 11	1	3/2/1
2015-04-16	48	F	8	15	N	90/10	95/5	20/80	3/1/2	베로신지, 더마큐연고,레스톤크림	Y, 50
2015-04-16	40	M	8	15	Y	40/60	80/20	20/80	2/1/3	엘스킨/ 노바손/ 아리코트/ 더마큐/ 쎄레마일드	Y, 5	2	2	2/2	1	1	2	2	2	3	3	2	1	2	3	2	3	Y	1, 2	Y	Y	N	N	N	N	N	N	1, 3, 4	N				1/3/2/4/5, 없음	1, 2, 6	1	3/2/1
2015-04-16	31	M	11	3	N	95/5	95/5	40/60	2/3/1	노바손, 더마큐, 조아케어	Y, 5	2	3	1/1	1	1	3	2	1	2	1	1	1	1	2	2, 3, 5	7	Y	2, 4	Y	Y	N	N	N	N	N	N	1, 3, 5	N				3/2/4/1/	1, 2, 8	1	3/2/1
2015-04-16	55	M	14	30	Y	10/90	50/50	50/50	3/2/1	쎄레스톤-지크림,새크라손크림,유니살크림	N	4	1	1/1	2	1	1	3	1	1	1	1	1	2	1	3	3	N		N	Y	N	N	N	N	N	Y	1, 3, 4	N				2/4/3/1/	2, 4, 6	1	3/1/2
2015-04-16	62	M	14	35	Y	90/10	30/70	10/90	1/2/3	쎄라손크림,쎄레스톤지크림,네오탄연고	Y, 5	2	5	5/10	1	1	1	1	1	1	1	1	1	3	1	4	21	N		N	Y	Y	N	N	N	Y	Y	1, 3, 5	N				4/3/2/5/1	2, 3, 8	1	2/3/1
2015-04-16	38	M	14	10	Y	90/10	95/5	10/90	2/3/1	쎄라손크림, 엘린플러스크림, 보송크림, 아리코트에스크림,캄비손소프트크림, 더마큐연고,	Y, 5	2	1	1/1	2	2	3	3	2	3	1	1	2	3	3	1, 2	7	N		N	Y	N	N	N	N	N	N	1, 2, 3	Y	1	0	1	3/2/1/4/5, 유효기간 준수하지않음	1, 2, 6	1	3/2/1
2015-04-16	32	M	14	6	Y	70/30	90/10	50/50	3/1/2	세레손크림,쎄레스톤지크림,보송크림	Y, 30	4	5	3/3	2	2	1	1	3	2	1	1	2	1	2	1, 2, 3, 4, 5	14	Y	2, 4	N	N	N	N	N	N	N	N	2, 3, 4	N				1/2/3/4/	2, 4, 10	1	3/2/1
2015-04-16	52	M	15	20	Y	90/10	90/10	50/50	2/1/3	겐트리손,세피덤,하르델	N	4	1	1/1	1	1	1	1	1	1	1	1	1	1	1	1, 2	7	N		N	N	N	Y	Y	N	Y	N	1, 2, 3	N				3/2/1/4/5, 무지	1, 2, 11	1	1/3/2
2015-04-17	44	M	1	20	Y	65/35	98/2	10/90	2/1/3	쎄레스톤지, 더마쎄지크림, 베로아크림	N	2	5	3/3	1	1	2	2	3	3	2	1	2	1	3	1, 2, 3, 5, 6, 증상만으로 피부질환을 변별하기 어렵거나 의사의 판단 필	7	Y	4, 6, 환자의 잘못된 사용법 교정	Y	Y	N	N	N	N	Y	N	1, 2, 3	N				1/4/3/2/5, 지인으로부터 습득하여 사용	1, 4, 10	1	3/2/1
2015-04-17	52	M	2	20	Y	30/70	100/0	30/70
2015-04-17	41	M	9	15	Y	80/20	95/5	10/90	3/1/2	새크라손크림 아리코트에스크림 더마큐연고	Y, 80	4	2	3/1	3	1	1	2	3	3	1	1	1	1	2	1, 2, 3, 4, 5	7	N		Y	N	N	Y	Y	N	N	N	1, 3, 5	Y	1	1	1	1/3/2/4/	1, 2, 4	1	3/2/1
2015-04-17	34	M	13	5	N	90/10	90/10	10/90	3/1/2	지스톤, 쎄레스톤, 아몰지	N	4	3	5/5	1	1	1	3	2	2	2	2	2	2	2	2, 3	10	N		N	N	N	N	N	N	N	N	3, 4, 6	N				2/4/3/1/	1, 2, 4	1	3/2/1
2015-04-18	72	M	1	40	Y	95/5	95/5	90/10	3/1/2	복합마데카솔,쎄레지톤지, 크마론지	N	4	3	3/2	1	1	2	2	2	2	2	2	2	3	3	4	30	N		Y	Y	Y	N	N	Y	Y	Y	3, 4, 5	N				1/4/2/3/5, 기타	1, 2, 11	1	3/2/1
2015-04-18	45	M	1	12	Y	30/70	90/10	10/90	3/1/2	겐트리손(신풍), 복합마데카솔, 보송크림	Y, 10	4	2	3/3	1	1	3	3	2	2	1	1	1	1	3	2, 4	14	N		N	Y	N	N	N	N	Y	N	1, 3, 5	N				3/4/1/2/	1, 4, 8	1	1/2/3
2015-04-18	52	F	1	25	Y	50/50	95/5	50/50	3/2/1	쎄레스톤지크림 물리나겔 새크라손크림	N	4	2	2/3	2	1	1	2	1	2	2	1	1	2	3	1, 2, 3, 4, 5	14	Y	4, 6, 환자의 거부	Y	Y	N	N	N	N	N	Y	3, 4, 6	N				1/4/3/2/5, 타인의 약물 사용	1, 2, 10	1, 3	3/2/1
2015-04-18	52	F	4	29	Y	30/70	90/10	10/90	2/1/3	세로겐 하티손 노바손	Y, 5	2	3	1/2	1	1	1	1	1	2	1	1	2	1	1	5	14	Y	2, 4	Y	Y	N	N	N	N	N	Y	1, 3, 4	Y	1	1	2	1/3/4/2/5, 횟수와 양	2, 4, 6	1, 2	2/3/1
2015-04-18	47	F	8	20	Y	90/10	100/0	60/40	2/1/3	복합마데카솔연고,바로마지크림,쎄레스톤지크림	Y, 90	2	1	2/2	1	1	2	2	1	2	3	1	2	3	2	1, 5	20	Y	1, 3	Y	Y	N	Y	N	N	Y	Y	1, 2, 3	Y	0	0	1	1/4/3/2/	1, 2, 8	1, 3	3/2/1
2015-04-18	70	M	12	45	Y	5/95	5/95	5/95	3/1/2	마데카솔연고. 쎄레스톤지연고. 네오탄영고(대웅)	N	4	2	2/2	1	1	1	1	1	1	1	1	1	1	1	4, 6	7	N		Y	Y	N	Y	Y	N	N	Y	1, 5, 7	N				5/2/3/4/1	2, 3, 8	4	3/2/1
2015-04-18	65	M	3	38	Y	2/98	99/1	99/1
2015-04-19	26	F	1	3	N	80/20	80/20	95/5	1/2/3	더마큐연고, 아리코트에스크림, 쎄레스톤지크림	Y, 10	2	5	5/5	1	1	2	1	1	3	1	1	1	2	2	2, 5	14	Y	2, 3	N	Y	N	N	N	N	N	N	1, 3, 4	N				2/3/4/1/	1, 6, 10	1	3/2/1
2015-04-20	62	F	4	35	Y	50/50	90/10	50/50	2/3/1	레스톤 데마코트 노바손	N	2	3	2/2	1	2	1	3	2	2	2	2	2	3	2	2	7	Y	3, 4	Y	Y	N	Y	Y	N	N	N	1, 3, 5	N				4/3/2/1/	2, 4, 11	1	3/2/1
2015-04-20	37	F	13	9	Y	90/10	99/1	40/60	1/2/3	쎄레스톤지크림 지스톤크림 노바손크림	N	4	1	3/2	1	1	3	1	1	3	1	1	3	2	3	3, 4, 5	14	Y	2, 6, 환자가 잘 안다고 들으려 하지않는다	Y	Y	Y	N	N	N	N	N	1, 4, 6	N				3/4/2/1/	1, 2, 6	1, 3	3/2/1
2015-04-20	53	M	7	20	Y	70/30	90/10	10/90	3/1/2	크마론지 아리코트에스 복합마데카솔	Y, 40	2	2	3/2	1	1	2	3	3	3	3	1	2	3	3	1, 2	3	N		N	N	N	N	N	N	N	Y	1, 2, 5	Y	5	0	5	1/2/4/3/5, 약물에대한 환자 부작용	2, 6, 8	1	3/2/1
2015-04-20	28	M	4	4	N	20/80	80/20	50/50	2/1/3	쎄레스톤지크림 데마코트에스크림 캄비손소프트크림	N	2	3	3/3	1	1	1	2	2	2	1	1	1	2	2	2, 4, 5	7	Y	1, 4	Y	Y	N	N	N	N	N	N	3, 4, 6	N				2/4/3/1/	2, 4, 6	1, 3	3/2/1
2015-04-21	47	F	2	20	Y	30/70	50/50	50/50	3/1/2	크마론g.세레코트 .마데카솔	N	2	3	1/3	2	2	1	3	3	3	1	1	1	1	1	3, 5	14	Y	1, 4	N	Y	N	N	N	N	N	N	1, 2, 3	N				1/4/2/3/	2, 6, 10	1	1/2/3
2015-04-21	57	M	8	31	Y	70/30	90/10	30/70	1/2/3	스몰크림,리도맥스크림,쎄레스톤지크림	N	2	1	1/3	1	1	1	1	1	1	1	1	2	1	1	1, 2, 3, 4, 5	7	Y	2, 4	N	N	N	N	N	N	N	N	1, 2, 7	Y	10	10	10	1/3/2/4/5, 과량 도포	2, 3, 8	1, 2	3/2/1
2015-04-21	49	F	4	22	N	1/99	90/10	5/95	3/1/2	지스톤,복합마데카솔,쎄레론지,	N	2	1	1/1	1	1	2	2	2	2	2	1	1	3	2	1, 2, 4, 5	7	Y	1, 4	N	N	N	N	N	N	N	N	1, 3, 5	N				2/3/1/4/5, 보관잘못	2, 6, 11	1	1/2/3
2015-04-21	34	M	11	10	Y	50/50	90/10	10/90	3/2/1	아리코트 세레스톤지 리도멕스	Y, 5	2	5	5/3	1	1	1	2	2	2	3	2	2	2	3	3, 4, 5	14	N		N	Y	N	N	N	N	N	N	1, 2, 3	N				1/4/2/3/	2, 8, 10	1	3/2/1
2015-04-21	38	F	3	10	N	5/95	20/80	50/50	3/1/2	노바손, 리도맥스,아시텔라	N	4	1	1/1	1	1	3	3	3	3	3	2	2	3	3	1, 2, 3	7	Y	5, 6, 환자가 복약지도 거부	N	N	N	N	Y	N	N	N	2, 3, 4	N				1/3/4/2/5, 미상	1, 2, 4	1	2/3/1
2015-04-21	70	M	7	21	Y	90/10	90/10	30/70	3/1/2	쎄레스톤지크림 아리코트에스크림 나나솔크림	Y, 10	2	5	3/3	1	1	1	2	1	1	1	1	1	1	1	2	7	Y	2, 3	Y	Y	N	Y	Y	Y	Y	N	1, 2, 4	Y	5	5	10	1/4/3/2/	1, 2, 4	1	3/2/1
2015-04-21	39	M	15	5	Y	80/20	50/50	50/50	2/1/3	노바손크림,복합마데카솔연고,이보드람연고	Y, 10	2	5	5/2	2	1	1	1	2	3	1	1	1	2	3	2, 4, 5	7	Y	4, 6, 환자들이 스테로이드외용제에 대해 너무 관대함	N	Y	Y	N	N	N	N	N	1, 4, 6	Y	1	0	1	3/2/4/1/5, 유효기간 경과 약물 사용	2, 8, 10	1, 3	2/3/1
2015-04-21	40	M	7	10	Y	70/30	30/70	10/90	1/2/3	리도멕스, 노바손, 더마로얄	N	1	1	1/2	1	1	3	1	1	2	1	1	1	1	3	2, 5	14	N		Y	Y	N	N	N	N	Y	N	1, 2, 3	N				1/4/3/2/	2, 4, 6	1, 2	3/2/1
2015-04-21	48	M	16	20	Y	90/10	90/10	10/90	2/1/3	쎄레스톤지크림,오라메디연고,하이로손크림	N	4	3	1/3	3	1	3	3	3	3	1	1	1	2	3	2, 4	7	Y	3, 4	Y	Y	N	N	N	N	Y	N	1, 2, 3	N				1/3/2/4/	1, 2, 4	1, 3	3/2/1
2015-04-21	45	F	8	2	N	80/20	90/10	10/90	2/1/3	노바손크림 더마큐 크림 복합아시텔라크림	N	2	1	1/2	3	1	3	3	3	3	2	1	2	2	3	3	7	Y	1, 4	N	Y	N	N	N	N	Y	N	2, 3, 5	N				3/1/2/4/5, 처방남용	2, 8, 10	1	2/3/1
2015-04-22	35	M	1	10	Y	50/50	80/20	40/60	3/1/2	쎄레스톤지크림, 오라메디연고, 캄비손	Y, 1
2015-04-23	57	M	8	15	Y	90/10	90/10	50/50	2/1/3	복합마데카솔연고 베데스타지크림 더마로얄크림	Y, 40	2	3	5/5	2	1	1	2	1	2	2	1	1	2	2	1, 3, 4	14	N		N	Y	N	N	N	N	N	N	1, 2, 4	N				2/4/3/1/	1, 5, 8	1	3/1/2
2015-04-23	37	M	8	10	Y	40/60	80/20	30/70	3/1/2	마데카솔 , 쎄레스톤지, 레스톤크림	N	2	2	2/2	2	2	3	2	3	3	3	2	2	2	3	3	7	Y	2, 3	N	Y	N	N	N	N	N	N	1, 2, 4	Y	2	2	2	3/2/1/4/5, 유효기한지난거 사용	1, 6, 7	1, 3	3/2/1
2015-04-24	34	M	1	5	N	40/60	80/20	20/80	3/2/1	쎄레스톤지 크림, 지스톤크림, 리도멕스 크림	Y, 10	4	1	1/1	2	2	3	2	3	3	1	1	3	2	3	2, 3	7	Y	1, 4	Y	Y	N	N	N	N	N	N	2, 3, 4	N				1/4/3/2/5, 오래된 약 사용	2, 5, 8	1	3/2/1
2015-04-24	58	F	8	17	Y	70/30	90/10	60/40	2/1/3	복합마데카솔연고,쎄레스톤지크림.베로신지크림	Y, 10	4	2	1/2	2	1	1	2	2	2	1	1	1	1	3	2, 3, 4, 5	7	Y	3, 4	Y	Y	N	Y	Y	Y	Y	N	1, 2, 3	N				1/3/4/2/	2, 4, 6	1, 2	3/1/2
2015-04-24	59	M	13	20	N	80/20	99/1	10/90	3/2/1	베타크림,아몰지연고,쎄레스톤지크림	N	4	5	3/3	2	2	2	2	3	2	3	2	2	2	2	2	7	Y	1, 4	Y	Y	N	N	N	N	N	N	1, 2, 6	N				3/4/2/1/	2, 8, 11	1	3/2/1
2015-04-25	43	F	1	19	Y	60/40	90/10	50/50	2/1/3	쎄레스톤지 리도맥스 보송	N
2015-04-25	48	M	1	13	Y	90/10	95/5	60/40	3/1/2	쎄레론지, 쎄레코트, 더마로얄, 쎄레스톤지	Y, 80	2	5	2/2	2	2	2	2	2	2	2	2	2	2	2	1, 2, 3, 4, 5	7	Y	3, 4	N	N	N	N	N	N	N	N	1, 2, 3	N				1/3/4/2/	1, 2, 10	1	3/2/1
2015-04-25	48	F	1	13	N	50/50	31/69	20/80	2/1/3	프러스지크림(안국),쎄레코트크림(동화),스몰크림(알리코)	Y, 20	4	6	3/8	1	1	1	1	3	3	2	1	2	1	3	1, 2, 3, 4, 5	14	Y	1, 3	N	Y	N	N	N	N	Y	N	4, 5, 6	N				1/3/2/4/	1, 2, 5	1, 3	3/2/1
2015-04-25	59	M	8	30	Y	70/30	90/10	10/90	2/1/3	노바손크림,셀라톤연고,더마큐연고	Y, 5	4	1	1/2	3	2	2	2	2	2	3	2	3	3	3	2, 3	??	N		Y	Y	N	N	N	N	N	N	1, 2, 5	Y	5	10	10	3/2/4/1/	2, 4, 8	1	3/2/1
2015-04-25	27	M	3	2	Y	70/30	95/5	30/70	2/1/3	하로나연고-알파 엘린플러스-태극 셀라스톤-신신(=노바손-녹십자)	Y, 80	2	1	3/5	1	1	1	3	3	3	3	1	2	1	3	2, 5	14	Y	2, 5	Y	Y	N	N	N	N	Y	N	3, 4, 5	N				2/4/3/1/	2, 5, 6	1	3/2/1
2015-04-27	35	F	1	1	N	70/30	90/10	30/70	2/1/3	더마코트, 아리코트 에스, 쎄레스톤지	Y, 60	2	10	5/5	1	1	2	1	1	3	1	1	1	2	3	2, 3, 5	10	Y	3, 4	Y	Y	N	N	N	N	N	N	1, 3, 5	N				1/3/4/2/	1, 2, 8	1, 3	3/2/1
2015-04-27	57	F	5	28	Y	60/40	100/0	30/70	3/2/1	아셈지.쎄레스톤지.크린지, 노스카.복합마데카솔 엘린플러스,캄비손 소프트	Y, 10	4	5	5/10	1	1	1	1	1	1	2	1	1	2	2	3, 5	30	N		N	N	N	N	N	N	N	N	1, 3, 5	N				1/3/4/2/5, 유효기간	2, 6, 8	1, 3	3/2/1
2015-04-28	48	F	1	18	Y	90/10	50/50	10/90	2/3/1	쎄코론지크림 ,리도멕스,쎄레스톤지	N	2	1	1/5	1	1	2	1	2	2	3	1	2	2	3	2, 4, 5	5	Y	4, 5	Y	Y	N	N	N	N	N	Y	1, 3, 4	N				1/2/3/4/	1, 2, 6	1	3/2/1
2015-04-28	45	F	9	11	Y	90/10	100/0	0/100	2/1/3	노바손, 쎄레스톤지크림,겐트리손g	N	2	3	2/2	1	1	1	1	1	2	2	1	1	3	3	2, 4	7	N		N	Y	N	N	N	N	N	N	1, 2, 3	N				4/2/1/3/	2, 8, 11	1	3/2/1
2015-04-28	50	M	13	20	Y	95/5	90/10	0/100	1/2/3	겐트리손지, 더마손에스, 아이지,하이드코트	N	2	3	3/5	2	2	1	3	2	2	2	1	2	3	3	3, 4	7	N		N	Y	N	N	N	N	Y	N	1, 2, 3	N				1/3/2/4/5, 다른 사람에 주는 경우	1, 4, 6	1	2/3/1
2015-04-28	46	M	8	7	Y	75/25	100/	35/65	3/2/1	쎄레스톤지크림, 세피덤크림, 쎄레론크림	Y, 1	4	10	5/5	1	1	2	2	2	2	2	2	2	2	3	2, 3	4	Y	2, 3	N	Y	N	N	N	N	N	N	1, 2, 4	N				3/4/2/1/	2, 8, 11	1	3/2/1
2015-04-29	43	F	8	10	Y	50/50	50/50	50/50	3/1/2	세레스톤지크림 보송크림 노바손크림	N	2	3	1/1	2	1	1	2	2	2	2	2	2	2	2	3, 4	7	Y	1, 4	N	Y	N	N	N	N	N	N	1, 3, 5	Y	1	1	1	4/3/2/1/	2, 6, 8	1	3/2/1
2015-04-30	50	F	1	4	N	70/30	90/10	10/90	3/2/1	지스톤, 아리코트. 더마큐	Y, 40	2	5	5/5	1	1	1	2	2	3	1	1	2	3	3	1, 2, 5	3	N		N	N	N	N	N	N	N	N	1, 3, 4	N				1/3/4/2/5, 약물복합사용	1, 2, 8	3	3/2/1
2015-04-30	51	F	8	25	Y	50/50	40/60	30/70	2/3/1	더마스톤지크림 아몰지 라벤다	Y, 10	4	10	5/15	1	1	1	1	1	1	1	2	2	2	2	1, 3, 5	7	N		N	N	N	N	N	N	N	N	3, 4, 7	N				4/5/1/2/3, 복용하는 것과 마찰-음식 만성복용약	2, 4, 8	1	3/2/1
2015-04-30	37	M	6	8	Y	80/20	99/1	30/70	3/1/2	쎄레코트 쎄레스톤지 락티케어	N	4	2	1/2	2	2	1	2	3	3	1	1	2	2	2	3	7	Y	3, 4	Y	Y	N	Y	Y	N	N	Y	1, 2, 5	N				4/1/2/3/	1, 2, 10	1	3/2/1
2015-04-30	47	M	12	22	Y	90/10	90/10	50/50	2/1/3	컴비덤지, 엘렌플러스. 쎄레스톤지	Y, 5	2	3	2/2	1	1	1	1	1	1	2	1	1	1	2	3, 4	10	Y	1, 4	Y	N	N	N	N	N	N	N	1, 2, 5	N				1/4/3/2/	2, 6, 10	1, 3	3/2/1
2015-05-01	48	F	1	10	Y	50/50	50/50	40/60	3/1/2	복합마데카솔, 아몰지,쎄레스톤지	N	2	5	4/2	1	1	2	2	1	2	2	1	1	2	2	2, 4	30	Y	2, 4	N	Y	N	N	N	N	Y	N	1, 2, 3	N				2/4/3/1/	1, 2, 6	1	1/2/3
2015-05-01	47	F	2	17	Y	70/30	80/20	50/50
2015-05-01	52	F	8	15	N	10/90	90/10	30/70	3/1/2	데마코트에스크림 유니살 보송크림	N	4	2	2/2	2	1	3	3	3	3	2	1	2	2	2	1, 2, 3, 4, 5	5	Y	3, 4	N	Y	N	N	N	N	N	N	3, 4, 6	N				2/4/1/3/	4, 5, 7	1	3/2/1
2015-05-01	57	M	12	33	Y	85/15	75/25	35/65	1/2/3	컴비덤지, 지스톤쎄레코트.	Y, 10	2	1	1/3	2	1	1	2	2	2	2	2	2	2	1	2, 3, 4	7	Y	2, 3	N	N	N	N	N	N	N	N	1, 2, 7	N				2/4/3/1/5, 그외	2, 6, 10	1	3/2/1
2015-05-01	52	F	3	25	Y	50/50	50/50	30/70	2/3/1	컹비덤 베로아 엘린플러스	Y, 1	4	1	3/1	1	2	3	2	2	2	2	1	1	1	2	2, 3	15	Y	1, 3	Y	N	N	N	N	N	N	N	1, 3, 5	Y	1	5	5	1/4/2/3/	2, 3, 10	1, 3	3/2/1
2015-05-01	32	M	3	3	N	30/70	80/20	50/50	1/2/3	보송크림, 노바손크림, 코르티카로션	N	2	1	1/1	2	2	3	2	3	3	2	1	3	2	2	2, 3	7	Y	1, 2	Y	N	N	N	N	N	N	N	1, 3, 5	N				1/3/4/2/	1, 7, 9	1	1/2/3
2015-05-01	47	M	15	18	N	40/60	80/20	50/50	3/2/1	네오탄, 지스톤, 더마로얄크림	Y, 10	4	2	2/2	2	1	3	3	2	2	2	1	2	3	3	2	7	Y	1, 4	Y	Y	N	N	N	N	N	N	3, 4, 6	Y	1	1	1	2/1/3/4/5, 두종이상 동시 투여	1, 6, 8	1, 3	3/2/1
2015-05-01	41	F	15	12	Y	80/20	80/20	40/60	3/2/1	더마로얄크림 지스톤크림 세레스톤지 하로나연고 마데카솔연고	Y, 3	4	1	2/4	2	1	3	2	1	1	1	1	1	3	2	1, 2, 3, 4, 5	7	N		Y	Y	N	N	N	N	Y	Y	1, 2, 3	N				1/4/3/2/	1, 6, 11	1	3/2/1
2015-05-01	36	F	15	8	Y	75/25	80/20	90/10	3/1/2	쎄레톤 아몰지에이 이보드람	Y, 40	2	3	5/5	1	1	1	1	2	2	1	1	1	2	2	2, 4, 5	14	Y	1, 4	Y	Y	N	N	N	N	N	N	3, 4, 6	Y	1	1	1	3/4/2/1/	1, 6, 8	1, 2, 3	3/2/1
2015-05-01	28	M	8	3	Y	15/85	90/10	60/40	2/1/3	노바손 하이로손 이보드람	N	2	2	2/3	1	1	2	1	3	3	2	1	1	1	2	2, 3	7	Y	3, 4	Y	Y	N	N	N	N	Y	N	1, 2, 3	N				2/3/4/1/	1, 6, 8	1	3/2/1
2015-05-02	50	F	8	12	N	30/70	90/10	10/90	2/1/3	베로아크림, 노바손크림, 베로신지크림	Y, 20	2	5	5/10	2	1	3	1	2	3	3	1	2	1	2	2	14	N		Y	Y	N	N	N	N	N	N	1, 4, 7	N				4/1/2/3/	2, 4, 6	1	3/2/1
2015-05-02	38	M	6	10	Y	50/50	80/20	50/50	1/2/3	쎄레스톤지크림, 베로아크림, 복합마데카솔연고	N	2	1	1/1	2	2	2	2	2	2	1	1	1	1	3	3, 4	7	N		N	Y	N	N	Y	N	N	N	1, 3, 5	N				2/1/3/4/	2, 6, 10	1, 3	3/2/1
2015-05-02	36	M	8	12	Y	40/60	95/5	10/90	3/2/1	노바손, 더마큐, 캄비손	Y, 50	4	1	3/3
2015-05-03	63	F	1	40	Y	90/10	90/10	10/90	2/1/3	새크라손크림엘린플러스크림세레스톤지크림	Y, 90	1	2	2/3	1	2	2	2	2	2	2	3	2	2	2	3	7	Y	1, 4	Y	Y	N	Y	Y	Y	N	N	1, 2, 5	N				1/2/3/4/	1, 4, 6	1	1/2/3
2015-05-03	49	M	4	25	Y	50/50	90/10	20/80	2/1/3	1쎄레스톤지크림 2복합마데카솔 3엘린플러스	Y, 15	2	3	2/2	2	2	1	3	1	2	1	1	1	1	1	1, 2, 3, 4, 5, 6, 자가진단으로 스테로이드찾을때	7	Y	3, 4	N	N	N	N	N	N	N	N	3, 4, 6	Y	5	5	10	3/5/4/1/2, 스테로이드와 다른연고혼합사용	2, 3, 8	1	3/2/1
2015-05-04	46	F	2	18	Y	70/30	90/10	30/70	2/1/3	새크라손, 베로아, 하르델	Y, 30	4	3	2/5	2	1	1	3	1	1	2	1	2	1	1	1, 2, 3, 4, 5	7	Y	3, 4	Y	Y	N	Y	Y	N	N	N	1, 5, 6	N				4/3/2/1/	2, 6, 8	1	3/2/1
2015-05-04	46	F	5	10	Y	50/50	90/10	30/70
2015-05-04	26	M	3	3	N	70/30	90/10	10/90
2015-05-05	52	M	4	25	Y	30/70	50/50	30/70	3/1/2	레스톤크림, 프러스지크림, 보송크림	Y, 10	2	1	1/1	2	2	2	3	3	3	3	1	2	3	3	1, 2, 4	5	N		N	N	N	N	N	N	Y	N	1, 3, 5	N				2/4/3/1/5, 보관방법,사용기한	2, 4, 6	1	3/2/1
2015-05-05	38	M	13	2	Y	90/10	70/30	30/70	2/1/3	노바손.복합마데카솔. 하티손	N	4	1	1/1	2	2	1	3	1	3	2	1	1	3	3	2, 4, 5	7	Y	3, 4	Y	Y	N	N	N	N	Y	N	1, 2, 3	N				3/4/2/1/5, 사용양이 많음	2, 4, 6	1	3/2/1
2015-05-05	50	F	14	15	Y	60/40	90/10	60/40	3/1/2	마데카솔, 쎄레스톤지,아리코트에스	Y, 20	4	1	4/2	1	1	1	3	1	3	1	1	1	1	3	1, 2, 3, 4, 5, 6, 반복 구매나 다량구매시도시	7	N		N	Y	N	N	N	N	N	N	1, 4, 6	N				3/4/2/1/	1, 4, 6	1	2/3/1
2015-05-05	75	F	3	45	Y	10/90	10/90	10/90
2015-05-05	44	M	8	10	Y	90/10	90/10	50/50	3/1/2	베타엠 더마큐 노바손	Y, 20	2	1	1/1	1	2	1	1	2	2	2	2	2	2	3	2	14	N		Y	Y	N	N	N	N	N	N	1, 2, 5	N				1/4/3/2/5, 효과가 좋아서 계속 사용한다	2, 4, 6	1	3/2/1
2015-05-06	52	M	4	22	N	80/20	95/5	10/90	2/1/3	더마쎄지 지스톤 스텔지	N	4	1	2/1	2	2	1	2	2	3	2	2	3	1	1	3	15	N		Y	N	N	N	N	N	N	Y	1, 2, 3	N				1/3/2/4/5, 모름	2, 8, 10	1	2/3/1
2015-05-06	40	F	15	14	Y	20/80	100/	30/70	2/1/3	쎄레코트 쎄실 쎄레스톤지	Y, 10	4	1	1/1	1	2	1	1	3	3	3	1	2	2	3	2	28	N		N	N	N	N	N	N	Y	N	1, 2, 5	N				4/1/3/2/	1, 2, 8	1	3/2/1
2015-05-07	53	F	1	32	Y	15/85	80/20	60/40	1/3/2	쎌톤크림, 지스톤, 엘린플러스크림	Y, 30	2	3	3/5	1	1	2	1	1	1	2	1	1	2	1	1, 2, 3, 4, 5	4~5	N		N	Y	N	N	Y	N	Y	Y	1, 3, 6	N				1/4/3/2/	2, 4, 8	1, 3	3/2/1
2015-05-07	38	F	11	4	Y	70/30	98/2	50/50	2/1/3	노바손,쎄레스톤,보송	N	2	2	2/5	1	1	1	2	1	2	2	1	1	3	2	3	7	Y	1, 4	N	Y	Y	N	N	N	N	N	3, 4, 6	N				3/4/2/1/	2, 6, 8	1	3/2/1
2015-05-08	49	M	13	19	N	90/10	99/1	1/99	3/1/2	레스톤,아몰지,쎄레스톤지	N	4	5	1/5	3	1	1	3	2	2	2	2	2	3	2
2015-05-08	62	M	14	33	Y	50/50	90/10	30/70	1/3/2	엘린플러스크림,지스톤,마데카솔케어	N	4	3	3/3	2	1	2	1	2	3	2	1	1	3	3	2, 3	7	Y	2, 4	N	N	N	N	N	N	N	N	1, 4, 6	N				2/3/4/1/	3, 6, 10	1	3/2/1
2015-05-08	37	M	8	2	Y	50/50	90/10	30/70
2015-05-09	41	M	1	10	Y	90/10	70/30	10/90	1/2/3	더마큐연고, 노바손, 유니살연고	N	4	1	1/1	1	1	1	1	2	3	2	1	1	2	3	2, 5	7	Y	3, 4	N	N	N	Y	Y	N	N	N	3, 4, 6
2015-05-09	57	M	8	25	N	80/20	98/2	10/90	2/1/3	아셈지크림 하이트리크림 쎄레스톤지크림 더마로얄크림	N	2	1	1/2	2	3	3	3	3	3	3	2	2	2	3	2, 3	21	Y	1, 2	N	Y	N	N	N	N	N	N	1, 2, 7	N				2/4/3/1/	1, 2, 8	1, 3	3/2/1
2015-05-09	45	F	8	15	Y	30/70	80/20	30/70	2/1/3	노바손 아리코트크림 쎄레스톤지	N	4	5	3/5	2	2	2	3	2	2	3	2	2	3	2	2, 3, 4, 5	7	Y	3, 4	Y	Y	N	N	N	N	N	N	3, 4, 6	N				1/2/3/4/	1, 2, 6	1	3/2/1
2015-05-09	43	F	5	16	Y	30/70	99/1	20/80	3/1/2	크로베겐에이, 나나솔, 비판텐	N	4	1	5/3	1	1	1	3	2	1	1	1	1	3	3	2, 4, 5	7	Y	2, 5	Y	Y	N	N	Y	N	N	Y	1, 4, 5	N				1/4/3/2/	2, 5, 9	1	3/2/1
2015-05-10	30	M	5	3	Y	70/30	95/5	50/50	3/1/2	마데카솔연고, 쎄레스톤지크림, 아몰지 크림	N	4	3	3/5	1	1	1	2	1	2	2	1	2	2	1	2, 3	7	N		N	Y	N	N	N	N	N	N	1, 2, 3	N				2/3/4/1/	1, 5, 8	1	2/1/3
2015-05-11	26	M	9	1	N	20/80	99/1	50/50	3/1/2	미소스킨, 보송, 쎄레스톤지	N	2	2	2/2	1	1	3	1	3	3	3	1	3	3	3	2, 3, 4	5	N		Y	Y	Y	Y	Y	Y	N	Y	1, 2, 3	N				4/3/2/1/	1, 2, 11	1	2/3/1
2015-05-11	25	F	1	3	Y	60/40	65/35	60/40	1/2/3	보송크림 더마큐연고 세스틴크림	N	2	2	2/1	1	1	3	2	2	3	2	1	2	2	3	2, 3, 4	14	N		N	N	N	N	Y	N	Y	N	1, 2, 7	N				1/3/4/2/
2015-05-11	26	F	1	1	N	70/30	50/50	90/10	3/1/2		Y, 10	4	1	3/3	1	2	2	3	2	2	3	1	2	3	3	2	7	Y	4, 6	Y	N	N	N	N	N	Y	N	1, 3, 5	N				3/4/1/2/	1, 2, 9	1	3/2/1
2015-05-11	26	M	13	3	Y	95/5	80/20	80/20	1/2/3	sa	Y, 80
2015-05-11	51	M	1	16	N	95/5	95/5	50/50
2015-05-11	33	F	1	10	Y	90/10	60/40	20/80	2/1/3	아셈지 크림. 리도멕스 크림. 네오탄 크림	Y, 45	4	1	3/2	2	1	3	2	3	3	2	1	2	1	3	1, 2, 3, 4, 5, 6, 약이 잘 안듣는다고 강한 스테로이드를 찾는 환자	14	Y	2, 4	N	N	N	N	N	N	N	N	1, 4, 5	N				5/4/2/1/3, 여러 병원을 전전하는 환자	2, 6, 11	1	3/2/1
2015-05-11	32	F	1	11	Y	80/20	90/10	20/80	2/1/3	노바손, 하이로손, 엘린플러스	N	4	2	1/1	3	1	3	2	3	3	3	1	2	1	3	2, 3, 4, 5	7	Y	1, 4	Y	N	N	N	N	N	Y	Y	1, 3, 4	N				1/4/3/2/	1, 2, 11	1	3/2/1
2015-05-11	26	F	8	4	Y	80/20	90/10	30/70	3/1/2	쎄레톤 더마로얄 지스톤	N	1	1	1/1	3	1	2	2	2	2	2	2	2	2	2	1, 2, 4, 5	20	Y	1, 2	N	N	N	N	N	N	N	N	3, 4, 7	N				2/3/1/4/	1, 4, 5	1	1/3/2
2015-05-12	25	F	12	1	Y	10/90	10/90	10/90	1/3/2	1	N	4	2	2/2	1	1	1	1	1	1	1	1	1	1	1	2, 4	10	N		Y	Y	Y	Y	Y	Y	Y	Y	1, 3, 5	N				1/2/3/4/	1, 4, 6	2
2015-05-12	28	F	16	1	N	75/25	87/13	30/70	2/1/3	쎄레스톤지크림,리도멕스로션,스무스케어로션	N	2	1	1/1	1	1	1	1	1	1	1	1	2	1	3	1, 2, 3, 4, 5	14	Y	2, 4	Y	N	N	Y	Y	N	N	N	3, 4, 5	N				1/4/3/2/	1, 2, 8	1	3/2/1
2015-05-12	25	F	1	3	N	50/50	90/10	30/70	1/2/3	락티코트, 베타엠, 보송크림	N	4	3	2/5	1	1	3	1	2	2	1	1	1	1	3	1, 2, 3, 5	14	N		N	N	N	N	Y	N	N	N	3, 4, 6	N				1/3/4/2/	2, 4, 5	1, 3	3/2/1
2015-05-12	56	M	1	25	Y	50/50	30/70	30/70	2/1/3	노바손크림, 쎄레스톤지크림, 보송크림,	Y, 1	4	1	1/1	1	3	1	1	2	2	2	1	2	2	3	2	30	Y	2, 3	N	N	N	N	N	N	N	N	1, 3, 6	N				1/4/2/3/5, 특이체질	1, 4, 8	1	3/2/1
2015-05-12	31	M	2	4	N	80/20	60/40	20/80
2015-05-12	58	F	8	30	Y	90/10	95/5	50/50	2/1/3	복합마데카솔 쎄레스톤지 하이드로코르티손	N	4	10	3/1	1	1	1	2	2	2	2	1	2	2	2	1, 3	3	N		Y	Y	N	Y	N	N	Y	Y	1, 2, 7	N				2/3/4/1/5, 보관	2, 6, 8	1	3/2/1
2015-05-13	27	M	15	4	Y	70/30	50/50	30/70	2/1/3	더마로얄 크림, 지스톤 크림, 엘린플러스 크림	N	2	1	2/2	1	1	1	2	2	2	1	1	1	1	2	2, 3	7	Y	4, 5	Y	Y	N	N	N	N	N	N	2, 3, 4	N				4/2/3/1/	1, 6, 11	1, 3	3/2/1
2015-05-13	40	F	8	7	N	80/20	60/40	10/90	3/1/2	복합마데카솔, 하이드로코티손크림, 하이드로졸	Y, 10	4	3	1/3	1	1	3	3	3	3	1	1	1	3	2	1, 2, 3, 4, 5	14	Y	2, 4	Y	Y	N	N	N	N	N	N	1, 2, 3	N				1/3/4/2/	4, 5, 6	1	3/2/1
2015-05-14	54	F	1	15	N	90/10	90/10	10/90	1/2/3	리도멕스 아리코트에스 크로베겐	N	4	1	2/1	1	1	3	3	3	3	3	1	3	2	3	2, 4, 5	2주	N		Y	N	N	N	N	N	N	N	1, 2, 3	N				4/3/2/1/	2, 6, 10	1, 2	3/2/1
2015-05-14	25	F	6	4	N	0/100	0/100	100/0
2015-05-14	62	M	1	36	Y	99/1	99/1	10/90
2015-05-14	51	M	8	25	Y	80/20	90/10	10/90	3/1/2	리도맥스 쎄레스톤지 더마로얄	N	4	2	2/2	1	2	1	1	3	2	3	1	3	3	3	2, 3, 4	3	N		Y	N	N	N	N	N	N	N	1, 2, 3	N				3/2/1/4/	2, 6, 8	1	3/2/1
2015-05-14	39	M	7	13	Y	50/50	30/70	10/90	1/2/3	스몰크림,하이트리,쎄실크림.	Y, 1	2	1	2/2	1	1	1	2	1	1	1	1	1	1	2	1, 2, 3, 4, 5	14	Y	3, 4	Y	Y	N	N	N	N	N	N	1, 3, 4	Y	1	1	2	1/4/3/2/5, 잘못된 정보습득	1, 6, 10	1, 2, 3	3/2/1
2015-05-14	45	M	1	15	N	95/5	70/30	5/95	1/2/3	보송크림 쎄레스톤지 리도멕스크림	Y, 1	4	1	2/3	1	3	2	2	1	3	3	1	1	2	3	2, 5	7	Y	1, 4	Y	Y	N	N	N	N	Y	Y	1, 2, 5	N				2/4/3/1/5, 저장방법 미준수	1, 2, 4	1
2015-05-15	50	F	1	26	Y	80/20	98/2	40/60	3/1/2	쎄레스톤지 , 크마론지 , 이보드람	N	4	1	2/4	1	1	2	3	2	1	1	1	1	3	2	1, 2, 3, 4, 5	14	N		Y	Y	N	N	N	N	N	N	3, 4, 6	N				2/4/3/1/5, 잘안낫는 만성피부질환	1, 2, 6	1
2015-05-15	42	M	1	8	Y	60/40	80/20	20/80	2/1/3	노바손크림, 나나솔크림, 리도멕스크림	Y, 5	2	3	2/1	1	1	2	1	1	1	1	1	1	1	2	2, 3, 5	14	Y	3, 4	Y	Y	N	N	N	N	N	N	1, 4, 5	N				2/3/4/1/	1, 4, 6	1, 2, 3	3/2/1
2015-05-15	52	F	8	27	N	40/60	70/30	30/70	3/2/1	노바손 베로신 쎄레스톤지	Y, 10	2	2	2/1	3	2	1	3	3	2	1	1	2	3	2	1, 2, 3, 4, 5	7	Y	2, 4	N	Y	N	N	N	N	Y	N	1, 2, 3	N				2/3/4/1/	6, 8, 10	1	3/2/1
2015-05-15	49	F	6	25	Y	5/95	90/10	30/70	2/1/3	베로아크림 리도멕스크림 하이로손크림	Y, 10	2	3	5/10	1	1	1	3	2	2	1	1	1	1	2	2, 3, 4, 5, 6, 외용제사용 7일이후에도 회복되지 않을 경우	7	N		N	Y	N	N	N	N	Y	Y	1, 4, 5	N				2/3/4/1/5, 유효기간이 지나거나 개봉후 오래된경우	2, 6, 8	1, 2, 3	3/2/1
2015-05-15	51	M	8	20	N	30/70	30/70	10/90	3/1/2	노바손크림 쎄레론지 쎄레스톤 베로아크림 하이로손크림.쎄레마일드연고	Y, 10	4	4	3/2	3	2	2	3	3	3	3	1	1	3	1	1, 2, 3	20	Y	1, 4	N	Y	N	N	N	N	Y	Y	3, 4, 6	N				1/4/2/3/	1, 2, 10	1, 3	3/2/1
2015-05-16	25	M	1	1	Y	80/20	40/60	50/50	2/1/3	세레스톤지, 노비손크림, 보송, 오라메디	Y, 10	4	5	1/3	1	1	1	2	3	3	1	1	3	2	3	2, 3, 4	5	Y	1, 4	Y	Y	N	N	N	N	N	N	1, 4, 5	N				2/4/3/1/	1, 6, 10	1	3/2/1
2015-05-16	48	F	1	20	Y	70/30	80/20	50/50	3/1/2	노바손 더마큐 쎄레스톤지	Y, 5	2	3	2/3	1	1	1	1	1	1	1	1	1	1	1	1, 2, 3, 4, 5	5	Y	1, 4	N	Y	N	Y	Y	N	Y	N	1, 2, 5	N				2/5/4/3/1	1, 2, 8	1	2/3/1
2015-05-16	27	F	2	3	Y	80/20	70/30	50/50	3/1/2	크린지.아리코트에스.더마큐.물리나겔	Y, 20	1	2	2/2	1	1	3	3	1	1	1	1	1	2	2	2, 5	7	Y	3, 4	Y	Y	N	N	N	N	N	N	1, 3, 5	N				4/3/2/1/	2, 8, 11	1, 3	3/2/1
2015-05-16	36	M	8	15	Y	30/70	90/10	15/85	3/1/2	212 131 3123	Y, 20
2015-05-16	29	F	1	6	N	70/30	90/10	50/50	1/2/3	세레스톤지 하이드로졸 리도맥스	N	2	3	3/5	1	1	1	2	2	2	2	1	1	2	2	3	7	N		N	N	N	N	Y	N	N	N	1, 5, 7	Y	1	5	10	1/3/2/4/	1, 2, 4	1
2015-05-17	59	M	8	30	N	40/60	50/50	20/80	3/1/2	새크라손, 엘린플러스,리도멕스	N	4	1	1/1
2015-05-17	47	F	3	10	N	80/20	90/10	10/90	3/1/2	세레스톤지 쎄라손 노바손	N	1	1	1/1	1	1	1	1	1	3	1	1	2	2	3	3	10	N		N	N	N	N	N	N	N	N	1, 3, 4	N				4/3/2/1/5, 햇빛	2, 6, 7	1	3/2/1
2015-05-18	29	F	1	12	N	50/50	60/40	0/100	2/1/3	쎄레스톤지 리도멕스 하르델	N	2	1	2/2	1	1	3	1	1	1	1	1	1	1	1	2, 3, 5	10	N	3, 4	N	N	N	N	N	N	N	N	1, 2, 3	N	1	9	90	1/4/2/3/	1, 2, 5	1	3/2/1
2015-05-18	26	F	1	2	N	40/60	30/70	30/70	2/1/3	세레마일드, 세레스톤g, 베타m	Y, 90	2	3	3/5	2	2	3	3	3	3	3	2	1	2	3	3	20	Y	3, 4	N	Y	N	N	N	N	N	N	4, 5, 8, 관습	N				1/2/3/4/	1, 4, 11	1	3/2/1
2015-05-18	40	M	1	15	Y	5/95	80/20	10/90	1/2/3	보송크림 엘린플러스 쎄레론지	Y, 2	2	1	2/3	1	1	2	1	1	1	1	1	1	1	2	1, 2, 4	28	Y	3, 4	N	N	N	N	Y	N	Y	N	1, 3, 4	Y	1	1	1	1/4/5/3/2	1, 2, 8	1, 2	3/2/1
2015-05-18	43	F	8	12	N	70/30	95/5	70/30	1/2/3	보송크림, 리도멕스크림 , 더마로얄크림, 더마큐연고	Y, 30	2	1	2/1	1	1	1	3	2	2	1	1	1	2	1	1, 2, 3, 5	14	N		Y	N	N	Y	Y	N	N	N	1, 3, 4	N				1/2/4/3/	2, 4, 6	3	3/2/1
2015-05-18	34	F	8	7	Y	30/70	90/10	30/70	2/1/3	1.리도멕스,보송 2.엘린플러스,티나덱스, 3.더마큐크림	N	4	3	2/3	1	1	2	1	1	2	1	1	2	1	3	2	14	Y	1, 4	Y	N	N	N	N	N	N	N	3, 4, 6	N				1/4/2/3/	1, 4, 10	1, 3	3/2/1
2015-05-18	49	M	4	23	N	30/70	50/50	30/70
2015-05-18	58	F	1	21	Y	80/20	98/2	70/30	1/3/2	쎄레톤크림. 베로신-g크림, 물린디연고	N	4	3	3/7	1	1	1	2	1	2	3	2	2	3	3	1, 2, 5	15	Y	1, 4	Y	N	N	N	N	N	N	Y	1, 2, 5	N				1/4/3/2/	2, 4, 6	1, 2, 3	2/3/1
2015-05-18	50	F	1	10	Y	10/90	10/90	10/90	1/2/3	a b c	N
2015-05-18	31	F	8	6	N	80/20	95/5	30/70	3/1/2	노바손, 세레스톤지, 리도멕스크림	Y, 3	4	2	2/2	3	1	2	1	3	3	1	1	2	1	3	1, 2, 3, 4	14	Y	2, 4	Y	Y	N	N	N	N	N	N	1, 3, 4	N				2/4/3/1/	1, 2, 10	1	3/2/1
2015-05-18	33	F	8	8	Y	70/30	90/10	10/90	2/1/3	레스톤, 세레스톤지, 엘레나	Y, 50	2	3	1/1	2	1	3	2	3	3	1	1	1	3	3	1, 2, 3, 4, 5	10	Y	2, 5	N	Y	N	N	N	N	Y	N	1, 4, 6	N				2/3/4/1/	1, 6, 8	1	3/1/2
2015-05-18	28	M	1	3	N	70/30	70/30	50/50	3/1/2	쎄레스톤지 리도멕스 쎄레마일드	N	1	2	2/2	2	1	3	2	2	1	1	1	2	3	3	2, 3, 4	14	N		Y	Y	N	N	N	N	N	N	1, 2, 6	N				2/4/3/1/	1, 4, 8	1	3/2/1
2015-05-18	29	F	1	3	N	10/90	99/1	30/70	2/1/3	아리코트에스, 데마코트에스, 쎄레스톤지, 베로아	N	4	2	1/1	2	1	2	2	2	2	1	1	2	3	3	1, 2, 3, 4, 5	7	Y	1, 4	N	Y	N	N	N	N	N	N	1, 4, 6	N				1/4/3/2/	2, 6, 11	1	3/2/1
2015-05-18	38	F	2	14	Y	80/20	15/85	50/50	1/2/3	리도멕스크림 하티손로션1% 쎄레스톤지 하이트리크림	Y, 5	2	1	3/2	1	1	1	1	1	1	1	1	1	2	2	1, 2, 3, 4, 5, 6, 이미 오랜기간 자가진단으로 스테로이드를 사용한 환자	14	Y	3, 4	Y	N	N	N	N	N	Y	N	1, 2, 3	N				1/3/4/2/	2, 3, 5	1, 3	1/2/3
2015-05-18	31	M	2	8	Y	40/60	70/30	10/90	2/1/3	노바손크림 지스톤크림 더마큐	N	4	3	5/3	1	1	1	2	1	1	2	1	1	1	1	1, 2, 4, 5	7	N		N	N	N	N	N	N	Y	N	1, 3, 4	N				1/4/2/3/	1, 9, 10	1, 2, 3	3/2/1
2015-05-18	28	M	8	1	Y	80/20	80/20	50/50	1/2/3	세레스톤지, 세레마일드, 캄비손	N	2	10	10/10	1	1	1	1	1	1	1	1	1	1	1	1, 2, 3, 4, 5	30	N		Y	Y	Y	Y	Y	Y	Y	Y	1, 2, 5	N				1/2/4/3/	1, 2, 4	1	3/2/1
2015-05-18	52	F	8	28	N	40/60	80/20	30/70	2/1/3	더마쎄지 보송 쎄레스톤지	Y, 5	2	2	3/5	1	1	1	1	2	2	1	1	1	2	1	1, 2, 3, 4, 5	14	N		N	Y	N	N	Y	N	Y	N	1, 2, 4	N				1/3/2/4/	1, 6, 8	1, 3	3/2/1
2015-05-18	31	M	9	1	N	20/80	100/	20/80
2015-05-18	29	F	9	8	N	50/50	100/0	10/90	2/1/3	데마코트크림 엘린플러스크림 더마큐연고	Y, 1	4	2	1/3	1	2	3	2	1	2	3	1	3	2	3	2	5	N		Y	Y	N	N	N	N	N	N	1, 3, 5	N				2/4/3/1/5, 11	1, 8, 10	1	3/2/1
2015-05-18	45	M	11	8	N	70/30	95/5	20/80
2015-05-18	28	M	3	2	Y	75/25	50/50	20/80	3/2/1	아리코트에스, 유니살, 코티스포린, 쎄레스톤지	N	2	1	1/2	1	1	1	1	2	1	1	1	1	1	1	2, 3	14	Y	1, 4	N	Y	N	N	N	N	Y	N	1, 3, 5	N				2/4/3/1/	1, 2, 10	1	3/2/1
2015-05-18	38	M	16	3	N	30/70	80/20	50/50	2/1/3	쎄레코트, 노바손, 하이로손	N	2	1	3/2	1	1	1	2	2	2	2	1	2	1	1	2, 3, 4, 5	7	N		Y	Y	N	N	Y	N	Y	N	3, 4, 6	N				2/3/4/1/	1, 4, 6	1	3/2/1
2015-05-18	28	F	16	1	Y	60/40	85/15	50/50
2015-05-18	31	F	8	2	N	50/50	70/30	30/70	2/1/3	더마쎄지, 쎄레스톤지,리도맥스	N	2	2	2/3	1	1	1	1	1	1	1	1	1	1	1	1, 2, 3, 4	21	Y	2, 4	Y	N	N	N	Y	N	N	N	2, 3, 4	N				1/3/4/2/	1, 5, 6	1	3/1/2
2015-05-18	26	F	1	1	N	70/30	90/10	20/80
2015-05-18	28	F	4	2	Y	50/50	90/10	30/70	3/1/2	복합마데카솔 쎄레스톤지 리도맥스	N	2	1	1/1	1	1	3	2	2	2	1	1	1	3	3	1, 2, 4, 5	14	Y	2, 4	Y	Y	N	N	N	N	Y	Y	1, 2, 5	N				1/4/2/3/	1, 2, 8	1
2015-05-19	5	F	1	26	N	10/90	20/80	10/90	3/2/1	쎄레스톤크림 지스톤크림 쎌스톤크림	Y, 10	4	1	3/5	1	1	1	2	3	3	2	1	2	1	2	1, 2, 3, 4, 5	14	N		Y	Y	N	N	N	N	Y	Y	1, 3, 5	N				1/2/3/4/	1, 2, 6	1	1/2/3
2015-05-19	25	F	7	3	Y	70/30	95/5	70/30	2/1/3	노바손크림 더마로얄크림 지스톤크림	Y, 30	2	3	2/3	3	1	2	1	3	3	2	1	2	2	3	1, 2, 3, 4	5	Y	1, 4	Y	Y	N	N	N	N	Y	N	1, 2, 5	N				1/4/3/2/	1, 2, 11	1	3/2/1
2015-05-19	35	F	3	8	N	70/30	99/1	10/90	3/1/2	겐트리손지크림 더마큐연고 하티손로숀	Y, 90	4	1	1/2	2	3	3	2	2	3	1	1	1	2	3	1, 2, 5	7	Y	3, 5
2015-05-19	38	F	3	6	Y	70/30	70/30	50/50	3/1/2	마데카솔 노바손 세레스톤지	N	2	3	3/5	1	1	1	2	3	3	3	1	3	3	3	2, 3	15	Y	1, 4, 6	Y	Y	N	N	N	N	N	N	1, 2, 3	N				1/3/4/2/
2015-05-19	40	M	1	3	N	95/5	85/15	50/50	2/1/3	노바손 크림, 컴비덤지 크림, 쎄레마일드 연고, 보송크림	N	4	3	1/1	1	1	2	3	2	2	1	1	1	1	3	4, 5	14	N		N	Y	N	N	N	N	N	N	1, 3, 4	N				1/3/4/2/	1, 6, 11	1	3/2/1
2015-05-19	25	F	1	3	N	80/20	90/10	50/50	3/1/2	지스톤 크림, 쎼레스톤지크림, 보송크림	N	2	1	3/3	1	1	3	2	3	3	1	1	2	1	2	1, 2, 3, 4	14	Y	1, 4	N	N	N	N	N	N	N	N	3, 4, 8, TV프로그램	Y	0	0	5	2/3/4/1/5, 특이체질	1, 2, 4	1, 3	3/2/1
2015-05-19	29	F	1	4	N	98/2	80/20	20/80	3/1/2	더마쎄지 쎄레스톤지 캄비손	N	2	1	2/1	1	1	1	2	2	3	3	1	1	1	2	3, 4	7	N		Y	Y	N	N	N	N	N	N	2, 3, 6	Y	5	10	20	1/3/4/2/	2, 6, 8	1, 3	3/2/1
2015-05-19	47	F	2	15	Y	90/10	100/	90/10	2/1/3	세레스톤지, 세레톤, 더마로얄	Y, 20	2	1	1/1
2015-05-19	35	F	5	3	Y	20/80	99/1	10/90	1/3/2	노바손연고, 레스톤 지연고. 보송크림	N	2	3	2/2	1	1	1	2	2	1	1	1	2	2	2	2, 3, 4, 5	7	Y	2, 4	Y	N	N	N	N	N	Y	N	1, 3, 5	Y	1	5	5	1/2/5/3/4, 약품관리문제	2, 5, 7	1, 2	2/3/1
2015-05-19	25	M	3	1	Y	90/10	70/30	70/30	2/1/3	쎄레스톤지, 복합마데카솔, 쎄레마일드	N	2	2	1/3	1	1	3	1	3	3	2	1	2	1	3	1, 2, 3, 5	30	Y	2, 4	Y	Y	N	N	Y	N	Y	N	1, 3, 5	N				2/3/4/1/	1, 4, 5	1	3/2/1
2015-05-19	47	M	16	23	Y	80/20	95/5	40/60	2/1/3	세레스톤지, 쎄레톤크림, 조아케어로션	Y, 5	2	2	3/3	1	1	2	1	1	2	1	1	2	1	2	2, 5	7	Y	1, 4	N	N	N	N	N	N	N	N	2, 3, 6	Y	1	1	1	1/3/4/2/5, 기타	1, 2, 3	1, 3	3/2/1
2015-05-19	33	F	8	4	N	20/80	60/40	50/50	2/1/3	지스톤 하이로손 쎄레론지	N	2	2	2/4	1	2	3	2	2	2	2	1	1	1	3	1	14	Y	4, 5	Y	Y	N	N	N	N	N	N	1, 2, 3	N				3/4/2/1/	4, 6, 8	1	3/2/1
2015-05-19	36	M	8	6	N	80/20	80/20	30/70	2/1/3	보송크림, 더마로얄크림, 세스틴크림, 쎼레스톤지크림, 캄비손소프트크림	Y, 20	4	2	2/2	2	1	2	3	2	2	3	1	1	2	3	5	7	Y	3, 4	N	Y	N	N	N	N	Y	N	1, 2, 5	N				2/3/4/1/5, 과용	2, 4, 6	1	3/2/1
2015-05-19	26	F	1	1	N	50/50	50/50	10/90
2015-05-19	26	F	1	2	N	50/50	50/50	10/90	3/1/2	새크라손크림, 노바손크림, 뉴유스킨에이크림	Y, 5	4	1	1/3	2	1	2	2	3	3	1	1	2	1	3	1, 2, 4, 5	14	Y	2, 4	Y	Y	N	N	N	Y	Y	N	1, 3, 5	N				4/2/3/1/	1, 10, 11	1, 3	3/2/1
2015-05-19	35	F	8	3	N	90/10	80/20	50/50	2/1/3	쎄레스톤지, 복합마데카솔, 노바손	N	4	1	2/1	1	1	3	1	2	3	2	1	2	1	3	1, 3, 4	14	Y	3, 4	Y	N	N	N	N	N	Y	N	1, 3, 5	N				1/4/2/3/	1, 10, 11	1	3/2/1
2015-05-19	25	F	1	1	N	60/40	70/30	50/50	3/2/1	마데카솔연고 쎄레스톤지 오라메디	N	2	5	3/2	1	2	1	2	1	1	1	1	1	1	2	1, 2, 3, 4	14	Y	3, 4, 6	Y	N	N	Y	N	N	N	N	1, 5, 6	N				3/4/2/1/	1, 10, 11	1, 4	3/2/1
2015-05-19	33	M	8	2	N	50/50	99/1	30/70	2/1/3	쎄레스톤지, 하이트리크림, 엘린크림	Y, 40	4	1	1/1	1	1	1	2	2	2	1	1	1	1	3	1, 2, 3, 4, 5	14	Y	1, 4	N	N	N	Y	Y	N	N	N	1, 2, 3	N				2/4/3/1/	1, 8, 10	1	3/2/1
2015-05-19	31	M	1	2	N	50/50	40/60	10/90	3/1/2	세레스톤지, 지스톤크림, 겐지스톤크림	Y, 20	2	2	2/3	2	2	1	3	2	3	1	2	1	3	2	2, 5	7	Y	1, 4	N	Y	N	N	N	N	N	N	1, 3, 4	N				2/4/3/1/	1, 6, 8	1	2/1/3
2015-05-19	29	F	1	4	N	99/1	99/1	90/10	3/1/2	리도맥스, 마데카솔, 세레스톤지, 노바손	Y, 10	2	5	5/7	1	1	2	1	2	2	1	1	1	1	2	1, 2, 3, 4, 5	30	Y	2, 4	Y	Y	N	N	N	N	Y	N	3, 4, 6	N				3/1/4/2/	2, 8, 11	1	3/2/1
2015-05-19	26	F	1	1	N	70/30	90/10	50/50	1/2/3	더마큐 보송 지스톤	N	4	10	2/2	1	1	2	2	3	2	1	1	2	2	2	2	5	Y	1, 4	Y	N	N	Y	Y	N	Y	N	1, 3, 4	Y	25	10	10	3/4/1/2/	1, 4, 6	1, 3	3/2/1
2015-05-20	38	F	1	13	N	95/5	90/10	80/20	3/1/2	마데카솔 데마코트 리도멕스	Y, 10	2	1	/	1	1	1	1	1	1	1	1	2	2	2	1, 2, 3, 4, 5	14	N		Y	Y	N	N	N	N	N	N	1, 2, 3	N				2/3/4/1/	1, 2, 8	1	3/2/1
2015-05-20	44	F	8	7	Y	98/2	60/40	10/90
2015-05-20	28	F	2	6	Y	80/20	60/40	50/50	2/1/3	프러스-지, 리도멕스, 보송	N	4	1	2/05	1	1	1	2	1	1	2	1	1	2	2	2, 3	10	Y	1, 4	Y	Y	N	N	Y	N	Y	N	1, 3, 4	Y	5	10	10	4/2/3/5/1	2, 4, 10	1, 3	3/2/1
2015-05-20	41	M	1	2	Y	80/20	90/10	80/20	3/1/2	쎄레스톤지 크림, 베로신-G크림, 한미 유리아크림	N	4	5	5/5	1	1	1	3	1	2	1	1	1	3	3	2	3	N		Y	Y	N	N	N	N	Y	Y	1, 2, 5	N				2/4/3/1/	1, 2, 8	1	3/2/1
2015-05-20	46	M	2	22	Y	80/20	80/20	10/90	1/2/3	베타엠크림,쎄레스톤지크림,나나솔연고	N	4	2	1/1	2	2	2	3	2	2	1	1	1	3	3	2, 5	3	Y	3, 4	N	Y	N	N	N	N	N	N	1, 2, 3	N				1/3/4/2/	1, 2, 4	1	3/2/1
2015-05-20	56	M	4	28	Y	50/50	90/10	20/80	3/1/2	쎄로겐.컴비덤지.쎄레스톤지	Y, 10	4	1	1/1	2	1	1	2	2	2	2	1	2	2	2	2, 3	10	N		N	Y	N	N	N	N	N	N	1, 2, 3	N				2/3/4/1/	2, 4, 6	1	2/3/1
2015-05-20	57	F	6	16	Y	50/50	80/20	10/90	2/1/3	아몰지에이 .마데카솔케어. 쎄레마일드	N	2	1	2/2	1	1	1	1	1	1	1	1	1	1	1	2, 3, 4, 5, 6, 장기간사용하고있는경우	21	Y	2, 4	Y	Y	N	N	Y	N	N	Y	1, 2, 4	N				1/2/4/3/	1, 2, 6	1, 3	3/2/1
2015-05-20	24	F	14	0	N	90/10	50/50	20/80	1/2/3	쎄레스톤지	N	2	1	1/1	1	1	3	2	3	3	2	1	3	1	2	1, 2, 3	14	N		N	N	N	N	N	N	N	N	1, 2, 5	N				4/2/3/1/	1, 3, 6	1	3/2/1
2015-05-20	55	M	16	33	N	10/90	95/5	5/95	3/1/2	크라운세피덤크림 바로마지크림 쎄레스톤지크림	Y, 30	2	3	1/3	3	1	1	3	2	3	3	2	1	1	2	2, 4, 5	5	Y	2, 3	N	Y	N	N	Y	N	N	N	1, 2, 7	Y	5	20	30	1/5/4/3/2	2, 6, 10	1	2/3/1
2015-05-20	26	F	1	1	N	50/50	50/50	20/80	3/1/2	세레스톤지	N	4	2	1/1	1	1	2	3	2	3	2	1	1	3	3	2, 5	14	Y	1, 2, 3, 4, 5, 6	Y	Y	N	N	N	N	Y	N	1, 3, 5	N				2/4/3/1/
2015-05-20	49	F	8	3	Y	5/95	99/1	80/20	2/1/3	쎄레스톤지 더마톱	N	4	0	5/3
2015-05-20	26	F	1	1	N	50/50	60/40	20/80	3/1/2	세레스톤지 복합마데카솔	N	4	2	2/2	1	1	2	2	1	2	2	1	1	2	3	2, 5	14	Y	1, 4	Y	Y	N	N	Y	N	Y	N	1, 3, 5	N				2/4/3/1/	1, 10, 11	1	3/1/2
2015-05-20	25	F	1	1	N	30/70	80/20	5/95	2/1/3	노바손 크림, 오라메디, 쎄레스톤지 크림	N	2	3	3/5	1	3	2	1	1	1	1	1	1	1	3	2, 3, 5	14	N		Y	Y	N	N	N	N	N	Y	1, 2, 3	N				3/1/2/4/5, 적용법 안내문 등 복약지도 도구 부족	1, 10, 11	1	3/2/1
2015-05-20	33	F	1	8	Y	30/70	100/0	40/60	3/1/2	쎄레톤크림, 아리코트에스, 마데카솔	Y, 10	4	2	2/1	1	1	1	2	2	3	2	1	1	3	3	1, 2, 3, 4, 5	5	Y	3, 4	N	Y	Y	N	N	N	N	N	1, 5, 7	N				3/4/1/2/	2, 5, 10	1	3/2/1
2015-05-21	47	F	1	10	Y	85/15	95/5	10/90	2/1/3	쎄레코트 크림,세린드 연고 .더마쎄지.쎄레스튼지 크림	N	4	1	1/1	2	1	3	1	2	3	2	1	2	2	2	1, 2, 3, 4, 5	14	Y	1, 4	Y	Y	N	N	N	N	Y	Y	1, 2, 3	N				3/4/2/1/5, 글쎄요	2, 10, 11	1, 3	3/2/1
2015-05-21	57	M	1	30	N	10/90	90/10	20/80	3/1/2	레스톤 , 쎄레스톤지 , 리도맥스	Y, 20	2	1	1/1	3	3	1	3	3	3	3	1	1	3	3	2	15	Y	1, 4	N	Y	N	N	N	N	N	N	1, 4, 6	N				3/4/2/1/	2, 4, 11	3	2/3/1
2015-05-21	65	F	1	40	Y	90/10	60/40	50/50	2/1/3	쎄레스톤지크림, 리도멕스크림. 보송크림	N	1	5	1/3	2	2	1	2	2	2	3	1	1	1	1	1, 3	3	N		Y	Y	N	N	Y	N	N	N	1, 2, 3	N				2/1/3/5/4	1, 2, 10	1, 3	1/2/3
2015-05-21	59	F	1	30	Y	90/10	10/90	100/	3/1/2	쎄레스톤지 캄비손소프트 노바손	N	2	3	2/3	1	1	1	1	1	1	1	1	1	1	1	2, 4, 5	7	Y	3, 4	Y	Y	N	N	N	N	N	N	1, 2, 3	N				2/3/4/1/	2, 6, 8	1	3/2/1
2015-05-21	49	F	1	23	Y	20/80	90/10	30/70	2/1/3	쎄레스톤지,노바손,리도맥스	Y, 20	4	5	3/5	2	2	1	2	1	2	2	1	1	2	1
2015-05-21	52	F	1	20	Y	1/99	50/50	90/10	2/1/3	노바손. 쎄실, 베로아	N	4	1	3/5	1	1	1	2	1	1	2	2	1	2	1	2	5	Y	1, 5	N	N	N	N	Y	N	N	Y	2, 3, 6	N				4/3/2/1/	2, 4, 6	1	3/2/1
2015-05-21	46	M	1	19	Y	50/50	90/10	10/90	3/1/2	쎄레스톤지크림,노바손크림,쎄레마일드연고	Y, 20	2	2	2/1	1	1	1	1	1	1	1	2	1	2	2	1, 2, 3, 4, 5	10	N		N	Y	N	N	N	N	N	N	1, 2, 5	Y	1	10	10	1/4/3/2/	1, 2, 8	1, 2	3/2/1
2015-05-21	43	F	1	17	Y	50/50	95/5	30/70	3/2/1	지스톤크림, 쎄레스톤지크림, 스몰크림, 더마큐연고	Y, 5	2	3	3/2	2	1	2	2	2	2	1	1	1	2	3	1, 2, 3, 4, 5	7	N		N	N	N	N	N	N	N	N	1, 4, 5	N				4/2/3/1/	2, 6, 8	1, 3	3/2/1
2015-05-21	46	F	1	15	Y	50/50	90/10	30/70	1/2/3	세레마일드 노바손 쎄레스톤지	Y, 1	4	5	5/5	1	1	3	1	1	1	2	1	1	1	2	1, 3, 6, 진균이 확실할때	3	N		Y	Y	Y	Y	Y	N	Y	N	1, 3, 4	N				1/4/2/3/	2, 3, 4	3	3/2/1
2015-05-21	48	F	1	14	Y	50/50	80/20	20/80	3/2/1	노바손 데마코트 쎄레스톤지	Y, 80	2	3	3/3	1	1	2	2	2	2	1	1	1	2	2	2, 3, 4	7	N		Y	Y	N	N	N	N	N	N	1, 3, 5	N				1/3/4/2/	1, 2, 11	1	1/2/3
2015-05-21	44	F	1	20	Y	5/95	90/10	30/70	2/1/3	쎄레톤, 더마큐,노바손	Y, 5	2	5	10/10	2	1	3	2	2	2	3	1	2	1	2	3, 4, 5	7	Y	4, 5	Y	N	N	Y	N	Y	Y	Y	1, 3, 6	N				1/2/3/4/	2, 4, 6	1	3/2/1
2015-05-21	46	F	1	11	N	80/20	100/0	20/80	2/1/3	베로신지,크마론지,쎄레스톤지,스몰	N	4	5	5/10	2	2	3	2	2	3	2	1	1	1	2	2, 3	30	Y	1, 4	N	N	N	N	N	N	N	N	1, 3, 5	N				1/3/4/2/	1, 2, 6	1	3/2/1
2015-05-21	50	M	1	20	Y	50/50	90/10	50/50	3/1/2	쎄레스톤지 더마쎄지 데마코트에스	Y, 5	4	5	3/3	2	1	1	1	1	1	1	1	1	1	1	4, 5	7	N		Y	Y	Y	Y	Y	Y	Y	Y	1, 2, 3	Y	5	5	5	1/4/3/2/	2, 3, 6	1	3/2/1
2015-05-21	45	F	1	10	Y	70/30	95/5	10/90	3/1/2	베타엠, 크린지, 더마큐	Y, 5	2	3	1/1	2	1	1	2	2	2	2	1	1	1	2	1, 2, 3, 4, 5, 6, 항진균제와 스테로이드가 함께필요하다 판단한 경우	4~5	Y	3, 4	Y	Y	N	Y	N	N	N	N	1, 4, 5	N				1/2/5/3/4, 스테로이드가 아닌것을 피부연고로 착각	1, 6, 11	1	3/2/1
2015-05-21	44	F	1	12	Y	40/60	90/10	40/60	1/3/2	새크라손.노바손.아리코트에스	Y, 20	2	5	5/5	1	1	2	1	1	2	1	1	2	1	1	2, 3, 4, 5	10	N		N	Y	N	N	N	N	Y	Y	1, 2, 5	N				1/4/2/3/5, 장기간 사용등	2, 10, 11	1, 2	3/2/1
2015-05-21	38	F	1	10	Y	50/50	60/40	30/70	2/1/3	쎄레스톤지크림, 네오탄연고. 더마로얄크림.	Y, 15	4	1	2/1	1	1	1	2	3	3	3	1	1	1	3	2, 5	7	Y	1, 3	Y	N	N	N	N	N	Y	N	1, 3, 6	N				2/4/3/1/	2, 6, 8	1	3/2/1
2015-05-21	34	M	1	13	Y	50/50	90/10	10/90	3/1/2	노바손, 보송, 유니살, 리도멕스	Y, 50	4	1	2/1	1	1	1	1	1	1	1	1	1	1	1	1, 2, 3, 5, 6, 이미 병원처방용 스테로이드를 오랫동안 사용한 경우	7	N		Y	Y	N	N	N	N	N	N	1, 2, 5	N				3/1/4/2/	2, 6, 8	1	3/2/1
2015-05-21	29	M	1	4	Y	30/70	90/10	20/80
2015-05-21	53	F	1	10	N	80/20	90/10	20/80	3/1/2	복합마데카솔, 쎄레스톤지.리도맥스	N	2	2	2/3	1	1	1	1	1	1	1	1	1	1	1	1, 2, 3, 5	14	N		N	N	N	N	N	N	N	N	3, 4, 6	N				5/3/2/1/4, 과량사용	1, 2, 8	1	3/2/1
2015-05-21	32	F	1	3	Y	50/50	99/1	40/60	2/1/3	더마큐, 더마쎄지	N	2	2	5/5	1	1	1	1	2	2	1	1	3	3	3	2	7	N		Y	Y	N	N	N	N	Y	N	1, 2, 3	N				1/3/2/4/	1, 2, 4	1	3/2/1
2015-05-21	34	F	1	10	Y	60/40	40/60	30/70	2/1/3	엘스킨,쎄레스톤지,아리코트에스	N	4	1	2/2	1	1	1	1	1	3	1	1	1	1	2	1, 2, 3	10	Y	2, 4
2015-05-21	35	F	1	4	Y	40/60	80/20	10/90	2/1/3	베로신지,노바손,더마큐	N	2	1	2/2	1	1	3	1	2	2	1	1	1	1	3	3	7	Y	1, 4	N	Y	N	N	N	N	Y	N	1, 5, 7	N				1/3/4/2/	1, 2, 6	1	3/2/1
2015-05-21	34	F	1	10	Y	10/90	90/10	15/85	2/1/3	쎄레코트크림(동화),하이트리크림(콜마),조아케어로션1%(조아),쎄레마일드크림(유한)	Y, 10	2	1	1/2	1	1	3	1	2	2	1	1	1	2	2	1, 2, 3, 4, 5, 6, 1주일이상사용하여 반응이 없는 경우	7	Y	3, 4	Y	Y	N	N	N	N	N	Y	1, 3, 5	N				1/3/4/2/	1, 6, 11	1	3/2/1
2015-05-21	47	M	1	4	N	70/30	90/10	50/50
2015-05-21	37	M	2	7	Y	90/10	80/20	10/90	3/1/2	더마로얄크림 / 지스톤크림 / 네오탄연고	Y, 20	2	1	2/1	2	1	1	3	3	3	3	2	3	3	3	1, 2, 3, 4, 5	7	Y	1, 4	N	Y	N	N	N	N	N	N	1, 2, 4	Y	1	1	1	2/4/1/3/	1, 2, 8	1, 2, 3	3/2/1
2015-05-21	33	M	2	8	Y	90/10	80/20	50/50	2/1/3	아리코트에스, 베로아, 쎄레스톤지	Y, 5	2	2	5/3	1	1	1	1	1	2	1	1	1	3	3	1, 2, 3	20	N		Y	Y	N	N	N	N	Y	N	1, 2, 5	N				1/4/3/2/	2, 3, 5	1	3/2/1
2015-05-21	44	M	2	10	Y	95/5	90/10	30/70	3/1/2	쎄레스톤지, 더마큐, 지스톤크림	Y, 5	4	1	3/2	2	1	1	3	2	2	3	1	1	1	3	4, 5	7	Y	3, 4	N	N	N	N	N	N	N	N	1, 3, 6	N				1/4/3/2/	2, 4, 11	1	3/2/1
2015-05-21	28	M	2	5	N	80/20	80/20	50/50	1/2/3	쎼레스톤 지스톤 쎄레톤	Y, 10	2	5	3/3	1	1	1	1	1	1	1	1	1	2	2	2, 4	14	Y	3, 4	Y	Y	N	N	N	N	N	N	1, 2, 3	N				4/1/3/2/	5, 6, 11	1, 3	3/2/1
2015-05-21	31	M	2	1	N	0/100	0/100	50/50	2/1/3	쎄레스톤지크림, 지스톤크림, 보송크림	N	4	1	1/1	1	1	2	1	2	2	2	1	1	1	2	1, 2, 3, 4	7	Y	4, 6, 특정제품 지명판매	N	Y	N	N	N	N	N	N	1, 4, 5	N				3/1/4/2/	1, 6, 10	1	3/2/1
2015-05-21	31	M	2	3	Y	90/10	80/20	70/30	2/1/3	쎄레스톤지크림, 아리코트에스, 더마큐연고, 캄비손연고	N	2	2	2/1	2	1	1	3	2	3	2	1	1	2	1	3, 4	14	Y	1, 4	N	Y	N	N	N	N	N	N	1, 3, 5	N				1/4/2/3/	1, 4, 8	1	3/2/1
2015-05-21	56	F	4	28	N	50/50	90/10	30/70	3/1/2	크마론지 바로마지 더마로얄	Y, 10	2	1	1/1	3	1	3	2	2	2	1	1	1	2	3	1, 2, 3, 4, 5	14	N		Y	Y	Y	N	N	N	Y	Y	1, 2, 3	N				3/4/2/1/	2, 4, 8	1, 3	3/2/1
2015-05-21	59	M	4	30	Y	80/20	90/10	10/90	3/1/2	쎄레스톤지 크림 베로신 지 크림 보송크림	N	4	1	1/2	1	1	1	3	3	2	3	3	3	3	3	2, 4, 5	7	Y	1, 3	N	Y	N	N	N	N	N	N	1, 4, 6	N				1/4/2/3/5, 과거 부작용경력	1, 2, 6	1	1/3/2
2015-05-21	52	F	4	28	Y	90/10	90/10	10/90	2/1/3	크린지크림,베로아크림,오라메디연고	Y, 1	4	2	1/1	3	3	2	3	2	2	2	1	2	3	2	6, 계속 사용해도 차도가 없을때	3	Y	1, 4	N	N	N	N	Y	N	Y	N	1, 3, 4	N				3/4/2/1/5, 없음	1, 2, 6	1	3/2/1
2015-05-21	58	M	8	30	N	80/20	80/20	20/80	2/1/3	보송크림, 데마코트크림, 캄비손연고	N	2	3	3/2	2	1	2	1	3	2	1	1	3	3	3
2015-05-21	57	M	8	23	Y	50/50	90/10	10/90	2/1/3	크린지크림 조아케어로숀 쎄레스톤지크림	Y, 10	2	3	3/3	1	1	1	1	1	1	1	1	1	1	1	2, 3, 4, 5	7	Y	3, 4	N	Y	N	N	N	N	N	N	1, 2, 3	N				1/3/4/5/2	2, 4, 6	1, 2, 3	3/2/1
2015-05-21	51	F	8	27	Y	10/90	100/	50/50	2/1/3	쎄스틴크림 쎄레스톤지 지스톤	N	2	2	1/1	3	1	3	3	2	3	3	2	3	3	3	2, 4	5	N		Y	N	N	Y	N	N	N	N	1, 2, 5	N				1/4/3/2/	1, 2, 6	1	3/2/1
2015-05-21	51	F	8	23	N	20/80	40/60	10/90	2/1/3	크린지크림, 엘린플러스, 더마로얄크림	Y, 5	2	5	1/8	1	1	1	2	2	2	1	1	1	1	3	1, 2, 3, 4, 5, 6, 2차 감염시	0	N		N	Y	N	N	N	N	N	N	1, 3, 6	N				1/4/3/2/	1, 6, 8	1, 3	3/2/1
2015-05-21	49	M	8	23	Y	90/10	99/1	10/90	3/2/1	더마큐(일동),베로신지(경보),더마로얄(서울)	Y, 99	2	2	2/2	1	2	3	2	3	3	3	1	1	1	3	2, 3, 5	30	Y	2, 4	Y	Y	N	N	N	N	Y	Y	1, 2, 3	N				1/4/3/2/	1, 2, 11	1	3/2/1
2015-05-21	52	F	8	27	Y	30/70	100/	10/90	3/2/1	새크라손 데마코트 하이트리	N	2	3	3/3	1	1	1	2	2	2	2	1	1	1	1	1, 2, 3, 4, 5	7	Y	1, 2	Y	Y	Y	Y	Y	N	Y	Y	1, 5, 6	N				1/4/3/2/	1, 2, 4	1	3/2/1
2015-05-21	48	M	8	20	Y	90/10	85/15	10/90	3/1/2	노바손크림, 엘린플러스크림, 쎄레스톤지크림	Y, 70	2	3	3/2	1	1	3	1	1	3	1	1	1	2	1	3, 4	7	Y	3, 4	Y	Y	Y	N	Y	N	Y	Y	1, 4, 5	N				1/3/2/4/5, 1	2, 4, 5	1	3/2/1
2015-05-21	32	M	8	7	Y	80/20	30/70	15/85	2/1/3	쎄레스톤지, 베로신지, 세레마일드, 엘린플러스	N	4	1	1/1	1	1	2	3	3	3	2	1	1	2	3	1, 3, 4, 6, 2주이상 스테로이드를 적용한후 추가적으로 약을 찾는경우	14	Y	3, 4
2015-05-21	43	M	8	16	N	30/70	10/90	20/80	2/1/3	노바손크림 스몰크림 하이로손크림	Y, 1	4	2	1/2	2	2	3	3	2	3	2	1	1	3	3	2, 3, 5, 6, 장기간 사용하는 경우	14	Y	3, 4	Y	N	N	Y	N	N	N	N	3, 4, 6	N				1/4/3/2/	1, 4, 6	1	3/2/1
2015-05-21	43	F	8	20	Y	40/60	90/10	10/90	2/1/3	노바손크림, 보송크림, 더마큐연고, 하티손로션, 복합아시텔라.	N	2	2	1/3	1	1	2	3	3	3	2	1	2	2	2	1, 2, 3, 4, 5	15	Y	1, 4	N	N	N	N	N	N	N	N	1, 2, 3	N				1/3/4/2/	2, 3, 5	1, 3	3/2/1
2015-05-21	40	M	8	15	N	90/10	5/95	0/100	1/2/3	락티코트크림. 노바손크림. 쎄레스톤지크림	N	2	1	1/1	1	1	2	1	3	3	2	1	1	2	1	6, 판단이 서질않을때	14	Y	2, 4	Y	N	N	N	N	N	N	N	1, 4, 5	N				3/1/2/4/	4, 7, 11	1	3/2/1
2015-05-21	68	M	9	43	Y	95/5	95/5	50/50	2/1/3	베데스타-지. 쎄레마일드연고 쎄레스톤지크림	N	4	1	1/2	1	2	1	1	1	1	2	1	1	1	2	3, 4, 5	7	N		Y	Y	N	N	N	N	N	N	1, 3, 6	Y	0	1	3	3/5/2/1/4, 장기간 사용	1, 2, 8	1, 3	3/2/1
2015-05-21	39	M	9	10	N	30/70	80/20	10/90	2/1/3	아리코트에스, 노바손, 유니살,노바손	Y, 5	2	1	2/3	3	1	1	3	3	3	1	1	2	3	3	1, 2	14	Y	2, 4	N	Y	N	N	N	N	N	N	1, 2, 5	N				1/4/3/2/5, 적용부위잘못	2, 6, 10	1, 3	3/1/2
2015-05-21	26	M	9	1	N	20/80	99/1	20/80	3/1/2	미소스킨, 쎄레스톤지, 베타엠	N	2	5	2/2	1	1	1	3	2	3	3	1	3	3	3	1, 2, 3, 5	30	N		Y	Y	N	N	N	Y	N	N	1, 2, 3	N				2/4/1/3/	1, 2, 6	1	3/2/1
2015-05-21	29	M	9	5	Y	50/50	50/50	20/80	2/1/3	지스톤크림, 유니살연고, 베로아크림	N	2	1	3/2	1	1	2	2	2	3	1	1	2	2	3	1, 2, 3	30	Y	3, 4	Y	Y	N	N	N	N	Y	Y	1, 2, 4	N				2/3/4/1/	1, 8, 9	1, 3	3/2/1
2015-05-21	70	M	10	42	Y	40/60	40/60	30/70
2015-05-21	56	F	10	30	Y	10/90	10/90	5/95	3/2/1	쎄로겐크림, 노바손크림 ..쎄레스톤지	Y, 60	2	5	5/10	1	2	1	2	3	1	2	1	1	1	2	1, 2, 3, 4, 5	7	Y	3, 5	N	N	N	N	N	N	N	N	3, 4, 6	N				4/2/1/3/
2015-05-21	49	F	11	27	N	70/30	90/10	20/80	3/1/2	노바손크림,리도멕스크림,쎄레스톤지크림	N	4	5	3/3	1	1	1	2	2	3	2	1	1	1	2	2, 3, 4	7	Y	4, 5	N	Y	N	N	N	N	N	N	1, 2, 5	N				4/2/3/1/	1, 2, 6	1, 3	2/3/1
2015-05-21	66	M	11	44	Y	20/80	80/20	10/90	2/1/3	세레론지크림, 세레스톤지 크림, 리도맥스크림	N	2	1	1/1	1	2	2	2	2	1	2	2	2	3	2	1, 3, 4, 5	7	N
2015-05-21	52	M	6	20	N	60/40	100/	60/40
2015-05-21	54	M	11	27	N	30/70	90/10	30/70	2/1/3	쎄레스톤지, 쎄코론지,노바손	N	4	1	3/2	3	3	2	3	3	3	3	1	2	3	3
2015-05-21	44	F	6	14	Y	10/90	0/100	30/70	1/2/3	세레마일드. 더마큐, 쎄레스톤지	N	4	1	2/1	1	1	3	1	1	2	2	1	1	3	2	2, 4, 5	7	Y	3, 4	N	Y	N	N	N	N	N	N	1, 2, 6	Y	2	2	0	1/3/4/2/	2, 4, 11	1	3/2/1
2015-05-21	34	F	6	4	Y	90/10	80/20	20/80	3/2/1	하이로손크림, 노바손크림,리도맥스	Y, 70	2	3	1/2	3	1	2	3	3	3	2	1	2	2	2	1, 2, 3, 4	7	Y	3, 4	Y	Y	N	N	N	N	Y	Y	1, 5, 7	Y	0	0	10	2/5/3/1/4, 장기간 사용	1, 2, 6	1, 3	3/2/1
2015-05-21	68	M	12	40	Y	10/90	10/90	20/80	3/1/2	레스톤크림 마데카솔케어연고 쎄레스톤지크림	N	4	1	1/1	2	1	2	3	3	2	1	1	2	3	3	2, 4, 5	10	N		N	Y	N	N	N	N	Y	N	1, 2, 6	N				4/3/2/5/1	1, 4, 6	3	3/2/1
2015-05-21	53	M	12	29	Y	70/30	90/10	40/60	3/1/2	세스틴크림.노바손크림.네오탄연고	Y, 10	1	5	3/3	2	2	2	3	2	3	3	3	2	2	3	2	8	Y	2, 4	Y	Y	N	N	N	N	N	N	1, 2, 3	N				4/1/2/3/	1, 2, 6	1	3/2/1
2015-05-21	45	F	12	17	N	70/30	90/10	20/80	1/3/2	지스톤, 베로아, 엘린플러스	N	2	2	2/3	1	1	1	1	1	2	2	1	1	1	2	2, 3, 4, 5	7	Y	2, 4	N	N	N	N	N	N	N	N	1, 2, 5	N				1/3/2/4/	2, 6, 8	1, 2, 3	3/2/1
2015-05-21	56	M	12	30	Y	80/20	80/20	30/70	3/1/2	셀톤 쎄레스톤지 하로나연고	N	4	2	1/2	1	1	1	3	1	3	2	1	3	3	3	4, 5	7	N		Y	Y	N	Y	Y	N	N	N	1, 4, 5	N				4/1/5/3/2, 체질적요인	2, 3, 8	1, 4, 항알러지약	3/2/1
2015-05-21	45	M	12	20	N	90/10	90/10	30/70	2/1/3	쎄레론지크림,유프레드크림,하티손로션	Y, 95	2	1	1/1	3	1	3	2	3	3	3	1	2	1	3	1, 2, 3, 4, 5	7	Y	3, 4	Y	Y	N	N	N	N	N	N	1, 2, 5	Y	10	10	10	1/2/4/3/5, 기타	2, 4, 8	1, 3	3/2/1
2015-05-21	39	M	12	10	Y	90/10	95/5	10/90	3/1/2	쎄레스톤지 지스톤 노바손	Y, 80	1	3	2/5	1	1	1	3	3	3	2	2	2	1	3	4	7	N		Y	Y	N	N	N	N	N	N	2, 3, 4	N				1/5/2/3/4, 약물에대한 관심부족	2, 6, 8	1	2/3/1
2015-05-21	39	M	1	6	Y	30/70	40/60	20/80	1/3/2	1.마데카솔 2.쎄레론지 3. 베타엠	N	4	2	2/1	3	2	3	3	2	2	3	1	2	1	3	3	14	Y	2, 4	N	Y	N	N	N	N	Y	N	3, 5, 7	Y	20	20	20	2/1/4/3/	2, 6, 8	1	2/1/3
2015-05-21	46	F	13	20	Y	50/50	50/50	10/90	3/2/1	데마코트에스 크린지 하이로손	Y, 5	4	1	5/5	2	1	1	2	2	2	2	1	1	1	1	2, 5	7	N		Y	Y	N	Y	Y	N	N	N	1, 2, 5	N				4/2/1/3/5, 오래된 약 사용	2, 3, 6	1	3/2/1
2015-05-21	40	M	5	8	Y	80/20	70/30	20/80	3/1/2	베로아, 복합아시텔라, 쎄레스톤지, 엘스킨	Y, 05	4	2	1/3	2	1	2	1	1	1	2	1	3	2	3	2, 4	7	Y	3, 4	N	Y	N	N	N	N	N	N	3, 4, 6	N				1/4/3/2/	1, 2, 11	1	3/2/1
2015-05-21	38	M	5	6	N	95/5	90/10	60/40	1/2/3	노바손크림, 쎄레스톤지크림, 쎄레마일드크림, 레스톤크림	Y, 1	4	3	3/2	3	1	1	3	3	3	1	1	1	1	3	2, 3	15	Y	2, 4	N	Y	N	N	N	N	Y	Y	1, 2, 3	N				2/3/4/1/5, 사용기한 미준수	1, 2, 5	1	3/2/1
2015-05-21	33	M	5	5	Y	50/50	100/	50/50	3/1/2	아리코트에스, 더마로얄, 쎄레톤	N	4	2	3/4	2	1	1	1	2	1	1	1	1	2	2	1, 2, 3, 5	14	Y	3, 4	N	Y	Y	Y	N	N	Y	N	1, 2, 7	Y	1	5	10	1/3/2/4/	1, 2, 8	1, 3	3/1/2
2015-05-21	25	F	13	3	Y	1/99	50/50	10/90	3/1/2	세피덤지엔, 더마손, 페리덱스, 복합마데카솔연고	Y, 80	4	1	1/3	2	1	1	3	3	3	1	1	1	3	3	2	14	N		N	Y	N	N	N	N	Y	N	1, 2, 5	N				3/4/2/1/	1, 2, 8	1, 3	3/2/1
2015-05-21	30	M	13	4	N	97/3	80/20	30/70	2/1/3	마데카솔 세레스톤지 쎄레코트	Y, 95	2	3	3/1	2	1	1	1	1	2	2	1	1	1	3	2, 3, 5	7	N		Y	Y	N	N	Y	N	N	N	1, 3, 5	N				3/2/4/1/	1, 6, 11	1	3/2/1
2015-05-21	50	M	13	7	N	30/70	90/10	70/30	2/3/1	쎄레스톤지,셀톤 ,노바손	Y, 10	2	1	3/2	1	1	2	2	1	1	2	1	2	2	2	2, 4	6	Y	1, 4	Y	N	N	N	N	N	N	N	1, 2, 3	Y	20	10	10	1/3/4/2/	1, 2, 6	1, 3	3/2/1
2015-05-21	48	M	14	20	N	50/50	50/50	50/50
2015-05-21	52	M	3	23	Y	30/70	90/10	80/20
2015-05-21	55	F	15	25	N	90/10	10/90	10/90	3/1/2	크린지 (조아제약 ) 스몰크림 (알리코 ) 세레스톤 (유한 )	N	4	2	2/2	1	2	1	3	3	3	2	1	1	2	2	2	7	N		N	Y	N	N	N	Y	N	Y	4, 6, 7	N				1/3/4/2/	2, 4, 8	1	3/2/1
2015-05-21	62	F	15	33	Y	80/20	80/20	30/70	2/1/3	더마스톤지.쎄레스톤지.데카미솔	N	4	3	3/3	1	2	1	2	1	1	2	2	2	2	2
2015-05-21	30	F	7	3	Y	10/90	100/0	20/80	2/1/3	락티케어 지스톤 베로아	Y, 1	2	2	2/5	1	1	2	1	2	1	1	1	1	1	3	2	7	Y	3, 4	Y	N	N	N	N	N	N	N	1, 3, 4	Y	0	0	1	3/1/4/2/	2, 9, 11	1	2/3/1
2015-05-21	38	F	15	10	Y	90/10	90/10	40/60	3/1/2	세스틴크림, 쎄레스톤지크림, 캄비손소프트	Y, 40	4	2	1/5	3	2	3	3	2	3	1	1	2	2	3	2, 5	14	Y	2, 4	Y	Y	N	N	Y	N	N	Y	1, 3, 5	N				2/1/4/3/	1, 2, 6	1, 3	3/2/1
2015-05-21	37	F	15	10	Y	10/90	90/10	30/70	3/1/2	쎄레스톤지 ,크린지, 나나솔	N	4	2	3/2	1	1	1	1	1	2	1	1	1	1	1
2015-05-21	35	F	7	10	Y	60/40	50/50	50/50	2/1/3	지스톤크림,베로신지,락티손에이치씨	Y, 5	2	5	5/5	1	1	1	1	1	1	1	1	1	1	1	2, 4	10	Y	2, 4	Y	N	N	N	N	N	N	N	4, 5, 6
2015-05-21	37	M	15	10	Y	50/50	50/50	30/70	2/1/3	마데카솔,쎄레스톤지,락티코트	Y, 40	1	1	1/1	3	2	2	3	3	2	2	1	2	3	3	1, 2, 4	7	Y	2, 4	N	Y	N	N	N	N	Y	N	1, 2, 4	N				4/3/2/1/5, 환자 알러지반응	1, 2, 8	1	3/2/1
2015-05-21	34	M	15	4	Y	30/70	90/10	50/50	2/1/3	쎄레스톤지 셀라스톤 더마큐	Y, 90	4	3	2/3
2015-05-21	37	M	15	4	Y	50/50	50/50	70/30	2/1/3	리도맥스크림, 쎄레스톤지, 엘린플러스크림	Y, 10	2	2	2/1	1	2	1	2	1	2	1	1	1	1	1	1	7	Y	1, 3	N	N	N	N	N	N	N	N	1, 3, 4	N				4/3/2/1/5, 비해당질환에 사용	1, 2, 8	1, 3	3/2/1
2015-05-21	42	M	16	10	Y	70/30	89/11	30/70
2015-05-21	31	F	16	4	N	80/20	95/5	40/60	2/1/3	1.세스틴 크림(쎄레스톤지) 2. 보송크림 3. 오라메디연고 4. 아비나크림 5. 리도멕스크림	Y, 5	2	1	1/1	2	1	3	2	3	3	3	1	1	3	2	1, 2, 3	14	Y	4, 5	N	N	N	Y	Y	N	N	N	3, 4, 8, 텔레비전	N				2/3/4/1/	1, 4, 10	1	3/2/1
2015-05-21	36	F	16	7	N	60/40	5/95	5/95	3/2/1	더마로얄, 더마큐,노바손	N	4	1	1/1	1	1	1	1	2	2	2	1	2	3	2	2, 3	7	N		N	Y	N	N	N	N	N	N	1, 3, 5	N				2/4/3/1/5, 잘못된 적용	1, 2, 4	1	1/2/3
2015-05-21	48	F	8	10	Y	5/95	90/10	40/60	3/2/1	베타엠, 유니살, 하이로손, 쎄레마일드	Y, 10
2015-05-21	57	M	8	27	N	50/50	90/10	20/80	2/1/3	노바손 하이트리 쎄레마일드	Y, 10	2	0	1/1	2	2	3	3	2	3	3	1	2	1	3	2, 5	14	N		Y	Y	N	N	N	N	N	N	1, 2, 5	N				1/3/2/4/	1, 2, 4	1	3/2/1
2015-05-21	38	F	8	9	Y	80/20	70/30	10/90	1/2/3	보송크림, 쎄레론지크림, 이보드람연고, 조아케어로션1%	N	2	2	3/5	1	1	1	2	1	2	2	1	1	2	2	2, 3	14	Y	2, 4	N	N	N	N	Y	N	N	N	1, 3, 5	Y	5	5	10	4/1/3/2/	2, 4, 8	1, 3	3/2/1
2015-05-21	40	F	8	8	Y	50/50	90/10	20/80	3/1/2	크마론지 크림. 노바손크림. 물리나겔	Y, 5	4	1	1/1	1	1	3	3	2	3	3	1	1	2	3	3, 5	15	Y	1, 5	N	N	N	N	N	N	N	N	1, 4, 6	Y	5	5	5	1/2/3/4/	1, 2, 6	1, 3	3/1/2
2015-05-21	29	M	8	2	N	30/70	10/90	20/80	1/3/2	쎄레스톤지, 세크라손, 리도멕스	Y, 10	1	0	1/1	1	1	3	3	3	3	3	1	3	3	3	2	21	Y	3, 4	Y	Y	N	N	N	N	N	N	1, 4, 6	N				3/2/4/1/	1, 5, 6	1	3/2/1
2015-05-21	75	M	8	12	Y	90/10	90/10	90/10	3/2/1	쎄레스톤지, 카네스텐크림,트라시놀크림(1%)	Y, 10	4	5	5/5	1	1	1	1	1	1	1	1	1	1	1	1, 2, 3, 4, 5	10	N		Y	Y	N	N	Y	Y	Y	N	1, 2, 3	N				1/3/2/4/	2, 8, 10	3	1/3/2
2015-05-21	31	F	8	2	Y	80/20	50/50	50/50	2/1/3	더마큐 노바손 셀톤	Y, 80	2	2	3/3
2015-05-21	34	F	8	5	N	70/30	90/10	30/70	2/1/3	크린지크림 하이트리크림 보송크림	N	2	1	1/1	2	1	1	2	3	3	2	1	1	2	3	1, 2, 3	14	Y	3, 4	N	Y	N	N	N	N	N	N	1, 2, 3	N				2/4/3/1/	1, 2, 4	1	3/2/1
2015-05-21	42	M	8	4	Y	30/70	80/20	50/50	3/1/2	쎄레스톤지, 마데카솔, 락티케어	N	2	3	3/1	1	1	1	2	3	3	3	1	2	2	3	1, 2, 3, 4, 5	7	Y	5, 6, 심하지도 않은데 환자가 스테로이드제를 원함	Y	Y	Y	N	N	N	Y	N	1, 3, 5	Y	0	0	1	3/4/2/1/	1, 6, 11	1, 3	1/2/3
2015-05-21	36	F	8	4	Y	90/10	30/70	90/10
2015-05-21	49	F	8	13	N	80/20	70/30	40/60	2/3/1	데마코트에스, 하이로손크림, 쎄레스톤지크림	N	2	5	1/2	1	2	2	2	3	3	2	1	1	2	1	2, 4	7	N		Y	N	N	N	N	N	Y	Y	2, 3, 7
2015-05-22	55	F	1	24	Y	30/70	50/50	20/80	3/1/2	크린지,쎄레스톤지,리도멕스	N	4	1	1/1	2	2	3	2	2	3	3	1	2	3	2	2, 3, 4	14	N		N	Y	N	N	N	N	N	N	1, 4, 6	N				1/3/4/2/5, 유효기간이 지난 제품 사용	1, 2, 4	1	3/1/2
2015-05-22	57	M	1	30	N	97/3	97/3	3/97	2/1/3	쎄레론G(동성제약) 하아로손크림(태극제약) 유니살연고(일동) 하이트리크림(콜마)	Y, 30	6, 대면(구두) 및 약품에 기재하며	1	1/2	1	1	3	1	1	1	3	1	1	1	1	1, 2, 3, 4, 5	3-4	Y	1, 4	N	N	N	N	N	N	N	N	1, 4, 5	N				4/3/2/1/	1, 4, 6	1	3/2/1
2015-05-22	65	M	1	39	Y	80/20	90/10	5/95	2/1/3	노바손크림.베로아크림.아리코트에스크림.	N	4	1	1/1	1	1	1	3	1	2	1	1	1	2	3	2, 5, 6, 동일제를 장기간사용	7	N		Y	Y	N	N	N	N	Y	N	1, 3, 6	Y	1	1	1	2/5/4/1/3	1, 2, 8	1	3/2/1
2015-05-22	57	F	1	25	Y	5/95	5/95	10/90	3/2/1	아몰지에이연고, 쎄레스톤지, 오라메디,	N	4	1	2/1	1	1	1	2	1	3	1	1	1	1	3	1, 2, 3, 4, 5	7	N		N	N	N	N	N	N	N	Y	1, 5, 6	N				1/4/3/2/	2, 4, 8	1	3/2/1
2015-05-22	55	F	1	25	Y	90/10	95/5	90/10	3/1/2	세레스톤지아몰지리도맥스크림	N	2	3	3/2	1	2	1	2	1	2	2	2	3	2	1	1	7	Y	2, 4	N	N	N	N	N	N	Y	N	1, 2, 5	N				1/3/2/4/	2, 4, 6	1	3/2/1
2015-05-22	28	M	1	1	Y	80/20	70/30	20/80	2/1/3	쎄레스톤-지, 지스톤, 후시딘-히드로	N	2	2	1/3	2	1	3	2	3	3	1	1	2	2	3	1, 2, 3, 4	15	Y	2, 4	Y	Y	N	N	N	N	Y	Y	1, 2, 5	N				1/4/3/2/	1, 4, 5	1, 3	3/2/1
2015-05-22	43	F	1	18	Y	10/90	50/50	10/90	2/3/1	더마쎄지크림,노바손크림,하티손로션,	Y, 10	4	11	1/2	1	1	1	1	1	1	1	1	1	2	1	2, 5	7	N		Y	Y	N	N	Y	N	N	N	1, 4, 5	Y	2	1	1	3/2/1/4/5, 적응증 미준수	2, 4, 6	1, 4, 복약지도 재교육	3/2/1
2015-05-22	43	F	1	21	Y	100/	90/10	80/20	2/1/3	쎄레스톤지. 지스톤,보송	Y, 10	2	5	3/5	1	1	1	1	1	1	1	1	1	1	1	1, 2	7	N		Y	Y	N	N	Y	N	N	N	1, 3, 4	N				2/3/4/1/5, 없다	1, 2, 4	1	3/2/1
2015-05-22	44	F	1	20	Y	50/50	30/70	20/80	3/1/2	새크라손, 세란드, 리도멕스	N	4	1	1/2	2	1	1	2	2	2	1	1	2	2	1	1, 2, 3, 4, 5	10	Y	3, 4	N	N	N	N	N	N	N	Y	1, 2, 3	N				2/4/3/1/	1, 6, 7	1, 2	3/2/1
2015-05-22	50	F	1	18	Y	90/10	90/10	10/90	3/2/1	쎄레마일드연고(유한양행). 쎄레코트(동화), 쎄레스톤지(유한)	Y, 20	2	1	1/3
2015-05-22	49	F	1	3	Y	20/80	80/20	80/20
2015-05-22	49	F	1	12	Y	80/20	70/30	50/50	3/1/2	쎄레스톤-지,세린드,티나덱스,크마론지,캄비손소프트	N	2	1	1/2	1	1	1	1	1	1	1	1	1	2	1	1, 2, 3, 4, 5, 6, 장기사용환자	7	Y	4, 5	Y	Y	N	N	N	N	N	N	1, 4, 6	N				2/1/4/3/	1, 2, 6	1, 3	3/2/1
2015-05-22	51	F	1	15	N	90/10	90/10	10/90	3/1/2	크마론 리도멕스 쎄레스톤지	Y, 80	4	10	3/3	2	2	3	2	3	3	2	1	2	2	3	2	7	Y	3, 4	Y	Y	N	N	Y	N	N	N	1, 2, 3	N				1/5/3/4/2	1, 2, 10	1	3/2/1
2015-05-22	50	F	1	17	Y	40/60	99/1	50/50	3/1/2	쎄레스톤지 .마데카솔. 하이트리	N	4	4	3/5	2	2	2	3	2	2	2	1	2	3	2	1, 2, 3, 5	7	Y	3, 4	N	N	N	N	N	N	N	N	1, 3, 4	N				3/4/2/1/5, 없음	1, 2, 3	1	3/2/1
2015-05-22	55	M	1	7	Y	90/10	70/30	20/80	3/2/1	쎄레스톤지크림, 쎄레코트크림, 새크라손크림	Y, 70	2	1	1/2	3	3	3	3	3	3	1	1	2	3	3	1, 2, 3	3	Y	3, 4	Y	N	N	N	N	N	Y	N	1, 3, 5	N				1/4/2/3/	1, 4, 11	1	2/3/1
2015-05-22	47	M	1	10	Y	99/1	99/1	0/100
2015-05-22	41	F	1	15	Y	50/50	80/20	50/50	2/1/3	쎄레스톤지 크림, 캄비손 소프트, 쎄레마일드 연고	Y, 10	2	2	1/2	1	1	1	2	2	3	1	1	1	1	2	1, 2, 3, 4, 5	14	N		N	N	N	N	N	N	N	N	1, 2, 3	N				1/2/3/4/	2, 4, 6	1	3/2/1
2015-05-22	48	F	1	21	Y	30/70	80/20	80/20	2/1/3	복합 마테카솔,쎄레스톤지,	N	2	7	7/7	1	2	2	1	1	1	1	2	2	1	1	1, 3	7	N		Y	Y	N	N	N	N	N	N	3, 4, 7	N				4/2/3/1/5, 기타	2, 7, 8	1, 3	3/1/2
2015-05-22	40	F	1	17	N	50/50	70/30	50/50	3/2/1	쎄레마일드/쎄레론지/락티케어	Y, 30	4	1	2/3	1	1	1	1	1	1	2	1	1	3	3	1, 2, 3, 4, 5	14	Y	3, 4	N	Y	N	N	N	N	N	N	1, 2, 3	Y	5	0	5	1/2/4/3/5, 잘못된 처방	6, 10, 11	1	3/2/1
2015-05-22	33	M	1	8	Y	50/50	90/10	50/50	3/2/1	쎄레톤 새크라손 데마코트에스	Y, 50	1	5	5/5	1	1	1	1	1	1	1	1	1	1	1	2	14	N		Y	Y	N	N	N	Y	Y	Y	1, 2, 3	Y	1	1	10	1/3/4/2/	1, 2, 8	1	3/2/1
2015-05-22	44	M	1	2	N	80/20	60/40	20/80	2/1/3	쎄레스톤지, 리도멕스, 락티케어	N	2	1	1/1	1	1	1	2	2	2	1	1	2	2	2	2, 5	30	Y	2, 4	Y	N	N	N	N	N	N	N	1, 3, 4	Y	1	1	1	3/1/2/4/5, 없음	1, 8, 11	1, 3	3/2/1
2015-05-22	38	F	1	8	Y	30/70	50/50	30/70	3/1/2	크로베겐에이크림, 마데카솔케어연고. 세린드연고	Y, 1	2	1	1/2	1	1	1	1	2	2	1	1	1	2	2	1, 2	5	N		Y	Y	N	N	N	N	Y	N	1, 2, 6	N				2/3/4/1/	1, 2, 6	1, 2, 3	3/2/1
2015-05-22	48	M	1	5	Y	70/30	90/10	30/70	3/1/2	쎄레스톤지, 오라메디, 리도멕스	Y, 20
2015-05-22	39	F	1	2	Y	70/30	40/60	20/80	2/1/3	노바손,보송,마데카솔케어	Y, 50	2	1	1/1	1	2	3	1	2	3	2	1	1	3	2	2	14	Y	2, 4	Y	N	N	N	N	N	N	N	1, 3, 4	N				1/4/3/2/	2, 3, 6	1	3/2/1
2015-05-22	26	F	1	3	N	80/20	80/20	20/80	2/1/3	세레스톤지/ 리도멕스/페리덱스	Y, 10	4	1	2/2	1	1	3	3	2	3	3	1	1	2	3	3, 4, 5	14	Y	3, 4	Y	Y	N	N	N	N	N	N	1, 3, 4	N				2/3/4/1/	1, 2, 8	1	3/2/1
2015-05-22	33	F	1	10	Y	60/40	90/10	20/80	3/1/2	노바손, 하이트리, 물리나겔	Y, 5	4	2	2/1	2	2	3	3	2	3	1	1	3	1	2	1, 2, 3, 4, 5	7	Y	2, 4	N	N	N	N	N	N	N	N	3, 4, 5	N				1/3/4/2/	1, 2, 8	1, 3	3/2/1
2015-05-22	34	M	1	10	Y	5/95	100/0	10/90	2/1/3	엘린플러스크림 베로신G크림 보송크림	N	4	1	3/3	1	1	1	1	2	2	2	1	2	1	3	1, 2, 3, 5	14	Y	2, 4	Y	N	N	N	N	N	N	N	1, 3, 5	N				1/4/3/2/5, 사용기한 경과	2, 5, 10	1, 3	3/2/1
2015-05-22	27	F	1	3	N	70/30	50/50	50/50	3/1/2	아리코트에스, 노바손,페리덱스	N	4	1	1/1	1	1	2	2	2	2	1	1	2	2	2	2	7	Y	4, 5	Y	Y	N	N	N	Y	Y	N	1, 3, 4	N				4/3/1/2/	1, 2, 6	1	3/2/1
2015-05-22	40	M	1	6	Y	70/30	90/10	50/50	3/1/2	노바손, 더마큐, 아리코트에스	Y, 30	4	1	5/3	1	1	1	1	1	1	1	1	1	1	1	1, 2, 3, 4, 5	7	Y	3, 4	Y	Y	N	N	N	N	N	N	1, 2, 3	N				2/4/3/1/	1, 2, 8	1	3/2/1
2015-05-22	61	M	2	36	Y	30/70	70/30	30/70	3/1/2	지스톤크림 베타엠크림 쎄레스톤지크림	Y, 5	4	3	1/1	1	2	1	1	2	3	2	1	2	3	3	1, 2, 4	5	Y	4, 5	N	N	N	N	N	N	Y	N	1, 2, 6	N				2/1/4/3/	2, 4, 6	1	3/2/1
2015-05-22	64	F	2	37	Y	40/60	45/55	50/50	3/1/2	쎼실크림 세라손크림 세레스톤지크림	N	4	1	1/2	1	1	1	3	1	2	1	1	2	2	2	2, 3	3	Y	3, 4	N	Y	N	N	N	N	N	N	1, 3, 6	N				3/2/4/1/5, 장기투여	1, 2, 8	1	3/2/1
2015-05-22	51	M	2	25	Y	35/65	90/10	50/50	3/1/2	쎄레스톤지 크림, 지스톤 크림, 하르델 연고	Y, 2	2	3	3/1	2	3	1	3	2	3	3	2	3	2	2	2, 4	10	Y	3, 4	Y	N	N	N	N	N	Y	Y	1, 2, 5	N				2/3/4/1/	1, 6, 8	1	3/2/1
2015-05-22	41	F	2	19	Y	70/30	50/50	30/70	2/1/3	베로신G,리도멕스크림,쎄레스톤G	N	4	1	1/2	2	1	1	2	2	3	2	1	3	3	3	1, 2, 3, 5	30	N		Y	Y	N	N	N	N	N	N	1, 3, 4	N				1/4/3/2/	2, 5, 10	1	3/2/1
2015-05-22	46	M	2	15	Y	100/0	85/15	30/70	1/2/3	데마코트에스,엘린플러스크림,쎄레스톤지	Y, 25	4	1	1/1	3	2	2	3	3	3	2	1	2	2	3	2, 3, 5	7	Y	1, 4	Y	Y	N	N	N	N	Y	N	1, 2, 4	Y	1	1	1	3/2/1/4/	2, 6, 10	1	3/2/1
2015-05-22	48	M	2	20	Y	95/5	90/10	20/80	2/1/3	베데스타, 베타엠, 네오탄, 쎄레마일드	Y, 5	4	2	2/2	3	2	2	3	3	3	2	2	2	2	3	2, 3	7	N		N	N	N	N	N	N	Y	N	1, 4, 5	N				1/3/2/4/	1, 6, 8	1	2/3/1
2015-05-22	29	M	2	5	N	30/70	60/40	70/30	3/1/2	1. 쎄레스톤지 크림 2. 베로아크림 3. 세크라손크림	N	4	2	3/3	3	1	1	3	1	3	3	1	3	2	3	3	7	Y	1, 2	Y	Y	N	N	N	Y	Y	N	1, 3, 4	N				2/1/3/4/5, 복약지도 미숙	1, 4, 5	3	1/2/3
2015-05-22	39	M	2	12	Y	90/10	80/20	70/30	3/1/2	쎄레스톤지크림 데마코트크림 보송크림	Y, 30	2	1	1/1	2	1	1	1	2	2	1	1	1	1	2	1, 2, 3, 4, 5	21	Y	3, 4	N	Y	Y	Y	Y	N	N	N	3, 4, 6	N				1/2/3/4/	1, 6, 8	1, 3	3/2/1
2015-05-22	60	M	2	7	Y	90/10	90/10	80/20	2/1/3	마데카솔연고,후시딘,쎄레스톤지	N	2	2	3/2	2	1	1	2	1	1	1	1	1	2	3	2, 4	10	Y	2, 4	Y	Y	Y	Y	N	N	Y	N	1, 3, 6	N				3/4/2/1/	1, 5, 6	1	1/3/2
2015-05-22	70	M	2	20	Y	0/100	0/100	10/90	3/1/2	지스톤크림.네오탄연고.하이드로코티손연고	N	2	5	5/5	1	1	1	1	1	1	1	1	1	1	1	4, 5	3	Y	2, 4	N	N	N	N	N	Y	Y	Y	1, 4, 6	N				5/4/3/2/1	2, 4, 6	1	2/1/3
2015-05-22	43	F	2	5	N	30/70	90/10	30/70	2/1/3	노바손,쎄로겐,리도멕스	Y, 3	4	2	3/4	1	1	2	2	2	3	2	1	2	3	3
2015-05-22	28	F	8	1	Y	80/20	90/10	60/40	3/1/2	세크라손연고, 쎄레스톤지크림, 엘린플러스크림	Y, 80	2	1	1/2	2	1	2	2	2	3	1	1	2	2	2	2, 3, 4	14	Y	1, 4	Y	N	N	N	N	N	Y	N	3, 4, 5	N				1/4/3/2/	1, 2, 6	1	3/2/1
2015-05-22	32	M	4	6	Y	65/35	30/70	30/70	2/3/1	아리코트-에스 크림.지스톤크림.리도멕스크림	Y, 5	4	1	1/2	1	1	2	1	2	3	3	1	1	1	3	2, 3, 5	21	Y	1, 4	Y	N	N	N	N	N	Y	Y	1, 2, 5	N				2/3/4/1/	1, 2, 4	1	3/2/1
2015-05-22	60	M	8	32	Y	70/30	80/20	30/70	3/2/1	데마코트에스크림,복합마데카솔,세피덤지엔크림	N	4	5	5/5	1	1	1	1	1	1	1	1	1	1	1	1	7	Y	3, 4	N	N	N	N	N	N	N	N	1, 2, 7	N				4/3/2/1/	1, 2, 8	1, 3	3/1/2
2015-05-22	58	M	8	30	Y	20/80	10/90	10/90
2015-05-22	55	M	4	28	N	90/10	98/2	5/95	2/1/3	크마론지크림(신일제약).....덱사톱크림(오스틴제약)....하티손로션(한미약품)	Y, 85	4	2	2/2	2	1	2	1	3	3	3	1	3	2	3	1, 2, 3, 4	14	N		Y	N	N	N	N	Y	N	Y	1, 3, 4	N				3/4/2/1/	1, 2, 6	1	3/2/1
2015-05-22	47	M	8	20	Y	20/80	20/80	30/70
2015-05-22	59	F	4	30	Y	90/10	95/5	5/95	3/1/2	세레스톤지.크린지.컴버덤지	N	2	3	5/5	3	2	2	2	2	2	2	2	2	2	2	2, 3, 4	7	Y	4, 5	Y	Y	N	N	N	N	Y	N	1, 3, 5	Y	2	5	5	2/4/1/3/	1, 2, 8	1	3/2/1
2015-05-22	47	M	8	20	Y	90/10	99/1	30/70	2/1/3	쎄레스톤지,복합마데카솔,노바손	N	2	3	1/1	1	1	2	2	3	3	2	2	3	3	3	2	5	Y	1, 2	N	N	N	N	N	N	Y	N	1, 2, 3	N				2/3/4/1/	1, 2, 6	1	3/2/1
2015-05-22	58	M	8	18	Y	20/80	80/20	70/30	3/1/2	데마코트크림, 복합마데카솔연고, 쎄리스톤지크림	N	4	1	2/1	3	2	3	2	3	3	3	1	2	3	3	2, 3	7	Y	1, 5	Y	Y	N	N	N	N	N	Y	1, 2, 5	N				1/4/2/3/	2, 5, 8	1, 3	3/1/2
2015-05-22	50	F	8	17	Y	70/30	90/10	10/90	2/1/3	세레스톤지 더마톱 라벤다	N	2	2	2/3	1	1	2	2	1	1	1	1	1	1	2	3, 4, 5	10	Y	2, 4	Y	N	N	N	N	N	Y	Y	1, 5, 6	N				1/2/4/3/	1, 2, 5	1, 3	3/2/1
2015-05-22	40	F	8	15	Y	20/80	90/10	80/20	2/1/3	복합마데카솔, 쎄레스톤지, 리도멕스크림	Y, 10	4	10	10/5	1	1	2	3	1	2	2	1	1	2	2	2, 4, 5	10	N		N	N	N	N	N	N	N	N	1, 3, 6	Y	1	1	5	1/4/2/3/	2, 6, 8	1, 3	1/2/3
2015-05-22	47	M	8	11	Y	20/80	80/20	10/90	3/1/2	데마코트에스,더마로얄,노바손	N	4	2	2/1	1	2	2	2	2	2	2	1	1	2	3	2	7	Y	3, 4	Y	Y	N	N	N	N	N	N	1, 2, 3	Y	10	0	10	3/4/2/1/	1, 6, 8	1	1/2/3
2015-05-22	52	F	9	15	N	50/50	80/20	50/50	2/1/3	쎄레스톤지 데마코트. 리도맥스	N	4	1	1/2	2	1	3	2	1	3	3	1	1	3	3	1, 2, 3, 4, 5	7	Y	3, 4	N	N	N	N	N	N	Y	N	1, 2, 3	N				5/1/2/3/4	1, 2, 4	1	3/2/1
2015-05-22	31	M	9	5	Y	80/20	90/10	80/20	1/3/2	쎄레스톤지, 오라메디,아프타치	Y, 10	2	5	5/5	1	1	1	3	2	1	1	1	1	1	1	1, 2, 3, 4, 5	14	Y	3, 4	Y	Y	N	Y	Y	N	N	N	3, 4, 5	N				2/3/5/4/1	1, 2, 5	1	3/2/1
2015-05-22	74	M	10	46	Y	95/5	90/10	30/70	3/1/2	쎄레스톤 지 크림. 스테로신지 크림. 코디케어 로션	Y, 5	2	5	5/5	1	1	1	2	2	1	1	1	1	1	2	2, 5	3-7	Y	3, 6, 환자의 상식부족	N	N	N	N	N	N	Y	N	1, 5, 8, 약사의복약지도가 제1이요	Y	5	5	5	2/3/4/1/	2, 6, 8	1, 3	3/2/1
2015-05-22	51	M	10	27	Y	70/30	100/0	10/90	3/1/2	레스톤크림,보송크림,엘린클러스크림	N	4	5	5/3	3	1	1	3	2	2	3	2	1	3	3	1, 2, 3, 4, 5	3	Y	3, 4	N	Y	N	N	N	N	N	N	3, 4, 6	N				2/4/3/1/	2, 8, 10	1	3/2/1
2015-05-22	44	M	10	15	Y	80/20	80/20	70/30	2/1/3	쎄레론지 더마쎄지 리도멕스	N	4	3	3/3	1	1	1	2	2	3	1	1	1	3	3	1, 2, 3, 4, 5	15	Y	1, 4	N	N	N	N	N	N	Y	Y	3, 4, 6	N				2/4/3/1/	1, 2, 8	1	3/2/1
2015-05-22	35	M	10	1	N	40/60	30/70	60/40
2015-05-22	31	M	10	5	Y	90/10	99/1	60/40	1/2/3	베로아,쎄레스톤지,더마큐	Y, 90	2	1	1/2	1	1	2	3	2	2	1	1	2	2	3	3, 5	14	Y	3, 4	N	N	N	N	N	N	N	N	2, 3, 4	N				3/4/2/1/5, 과도한사용	2, 8, 10	1, 2	3/2/1
2015-05-22	62	M	6	38	Y	60/40	80/20	80/20
2015-05-22	53	M	6	28	Y	80/20	99/1	20/80	1/3/2	쎄로겐크림 세레스톤지크림 마데카솔케어	N	4	5	2/2	3	1	2	3	2	3	3	1	1	1	2	2, 5	5	Y	3, 4	N	N	N	N	N	N	Y	N	3, 4, 6	N				1/4/2/3/	1, 8, 10	1	3/2/1
2015-05-22	60	M	11	36	Y	50/50	70/30	30/70	1/2/3	노비손, 새크라손, 쎄레스톤지	Y, 20	4	2	2/2	1	1	2	1	2	2	1	1	2	2	2	1, 2, 5	7	Y	2, 4	Y	Y	N	Y	N	N	N	N	1, 2, 5	N				1/3/2/4/	1, 2, 6	1, 3	3/2/1
2015-05-22	50	M	11	24	N	20/80	80/20	40/60
2015-05-22	45	M	11	17	Y	80/20	40/60	60/40	3/1/2	노바손크림 페리덱스연고 쎄레스톤지크림 오라메디연고	Y, 30	2	2	2/2	2	2	2	2	1	2	3	1	1	1	1	3, 4, 5	7	Y	3, 4	N	Y	N	N	N	N	N	Y	1, 2, 5	Y	0	5	10	3/2/4/1/5, 사용기간	1, 2, 8	1	3/2/1
2015-05-22	51	M	11	20	Y	80/20	50/50	20/80	2/1/3	지스톤크림, 하티손로션1%, 크마론지크림,	Y, 10	2	8	5/5	2	2	1	3	2	2	2	1	2	2	3	1, 2, 3, 4, 5, 6, 심상성건선환자 등	21	Y	4, 6, 건선과 같은 난치성인 경우	Y	Y	N	N	N	N	Y	N	1, 2, 3	N				1/4/2/3/5, 보관 환경 (예: 차안과 같은 고온)	2, 5, 8	1, 2, 3	3/2/1
2015-05-22	46	M	11	15	Y	80/20	95/5	10/90	3/2/1	지스톤 크림 노바손크림 쎄레스톤지크림	N	4	1	1/30	3	1	1	2	3	2	2	2	1	1	2	2, 3, 4	14	Y	3, 4	N	Y	N	N	N	N	N	Y	1, 2, 3	N				2/3/5/4/1	1, 4, 11	1, 3	3/2/1
2015-05-22	41	F	6	15	Y	80/20	50/50	50/50	2/1/3	리도멕스크림 보송크림 베로아크림	Y, 40	4	3	1/1	1	1	1	1	2	3	2	1	1	1	2	2, 4	14	Y	2, 4	Y	N	N	N	N	N	N	N	1, 3, 5	N				3/2/4/1/	2, 6, 8	1, 3	3/2/1
2015-05-22	43	F	11	17	N	10/90	100/0	20/80	3/2/1	노바손, 아리코트에스, 쎄레스톤지, 리도멕스, 쎄레마일드	Y, 100	4	3	3/2	1	1	1	2	2	2	3	1	1	1	2	1, 2, 5	7	N		Y	Y	N	N	N	N	Y	N	1, 3, 4	Y	1	1	1	1/2/3/4/	2, 5, 6	1, 2	3/2/1
2015-05-22	41	M	6	6	N	90/10	80/20	30/70	2/1/3	쎄레스톤지크림, 노바손크림,베로아크림,지스톤크림,하이트리크림	Y, 40	2	2	1/2	1	1	1	1	1	1	2	1	2	1	2	1, 2, 3, 5	14	Y	2, 4	Y	Y	N	N	N	N	N	Y	1, 2, 3	Y	1	1	1	1/2/4/3/	1, 2, 8	1	3/2/1
2015-05-22	56	M	12	31	N	90/10	90/10	30/70
2015-05-22	57	M	12	30	Y	80/20	95/5	20/80	2/1/3	새크라손 리도멕스 카비손소프트	Y, 5	4	2	2/2	2	2	1	2	2	3	2	1	1	2	3
2015-05-22	67	M	12	31	Y	40/60	80/20	30/70	2/1/3	쎄레스톤지,노바손,엘린플러스	Y, 20	2	3	3/3	1	1	1	2	1	1	2	2	2	1	1	2, 4	7	Y	2, 4	Y	Y	N	N	Y	N	N	N	1, 2, 3	N				1/4/2/3/5, 장기간사용	2, 4, 5	1, 3	3/2/1
2015-05-22	39	M	12	15	N	40/60	70/30	30/70	3/1/2	노바손, 아리코트에스, 리도멕스	Y, 5	4	1	1/1	2	3	3	2	3	3	2	2	3	3	3	2, 3	5	Y	1, 4	N	N	N	N	N	N	N	N	1, 4, 5	N				1/4/3/2/	1, 2, 6	1	3/2/1
2015-05-22	39	M	13	10	N	50/50	80/20	30/70	3/2/1	쎄레론지크림,락타케어1%,리도멕스크림	Y, 5	4	3	2/1	1	1	1	2	2	2	3	1	1	2	3	1, 2, 3, 4, 5	7	N		N	Y	N	N	N	N	N	N	1, 3, 4	N				1/4/2/3/	1, 2, 8	1	3/2/1
2015-05-22	74	M	5	51	N	90/10	60/40	90/10
2015-05-22	46	F	5	8	N	80/20	98/2	50/50	2/1/3	리도맥스 쎄레스톤지 크린지	Y, 90	4	1	1/1	2	1	2	3	2	3	3	2	1	3	3	1, 2, 3, 5	30	Y	3, 4	Y	Y	N	N	Y	N	N	N	1, 3, 4	N				2/4/1/3/	1, 8, 11	1	3/2/1
2015-05-22	70	M	13	45	Y	60/40	90/10	40/60	2/3/1	베타엠크림.쎄레스톤지크림.아몰지에이크림	Y, 10	4	5	5/3	1	1	1	2	1	1	2	1	2	2	2	1, 2, 3, 4	3	Y	3, 4	N	Y	N	N	N	N	N	N	1, 2, 7	N				2/4/3/1/	3, 6, 8	1	1/3/2
2015-05-22	41	M	13	15	Y	70/30	30/70	20/80	3/2/1	더마로얄크림, 쎄실크림, 쎈스타지	Y, 20	4	2	5/10	2	1	3	3	2	2	3	1	1	3	3	2, 3, 4, 5	14	N		Y	Y	N	N	N	N	Y	N	1, 4, 5	N				4/2/1/3/	1, 2, 6	1	3/2/1
2015-05-22	40	M	13	11	N	90/10	70/30	20/80	2/3/1	세레론지, 마데카솔, 후시딘	Y, 90	4	2	1/1	2	2	1	3	2	2	1	1	2	3	3	1, 2	7	Y	2, 4	Y	Y	N	N	N	N	N	N	1, 2, 3	N				4/1/2/3/	1, 6, 8	1	3/2/1
2015-05-22	57	M	3	26	N	70/30	90/10	40/60	3/2/1	지스톤, 더마로얄, 쎄레스톤지	N	4	1	1/1	2	2	2	3	2	3	3	2	2	2	3	1, 2, 3, 4, 5	3-4	Y	1, 4	N	Y	N	N	N	N	N	N	1, 2, 6	N				1/3/4/2/5, ...	1, 2, 8	1	3/2/1
2015-05-22	60	M	3	25	Y	10/90	90/10	70/30	3/1/2	세레스톤지크림 아실로크림 더마손크림	N	2	2	1/1	2	2	1	1	2	2	2	2	2	2	2	1, 2	14	N		N	Y	N	N	N	N	N	N	1, 2, 3	N				1/4/3/2/	2, 4, 6	1	3/2/1
2015-05-22	77	M	14	51	N	0/100	0/100	10/90
2015-05-22	33	M	14	6	Y	70/30	99/1	50/50	3/1/2	엘스킨, 쎄레마이드, 아리코트s	Y, 5	2	3	1/2	3	1	1	2	3	2	2	1	3	3	2	3, 4	14	N		N	Y	N	N	Y	N	Y	N	1, 2, 5	N				1/4/3/2/	2, 6, 10	1
2015-05-22	52	M	3	25	Y	80/20	60/40	40/60	3/1/2	세레론지, 쎄레스톤지, 보송, 베로아, 엘린플러스	Y, 20	4	2	3/1	1	1	2	2	1	1	1	1	2	2	1	2, 5	14	Y	1, 4	N	Y	N	N	N	N	Y	N	4, 6, 8, 경험	N				1/4/2/3/	2, 6, 10	1, 2	1/3/2
2015-05-22	44	F	3	20	Y	50/50	50/50	20/80
2015-05-22	43	F	3	10	Y	100/0	100/0	60/40	2/1/3	복합마데카솔연고, 쎄레스톤지, 쎄코론지	N	4	2	2/1	3	1	1	3	3	3	3	2	3	3	2	3	7	Y	1, 4	N	Y	N	N	N	N	Y	N	4, 5, 6	N				4/3/1/2/	2, 4, 6	1	1/3/2
2015-05-22	51	M	14	19	Y	95/5	95/5	10/90	2/1/3	노바손,세레스톤지,리도맥스	N	4	2	3/2	2	1	1	2	3	1	1	1	1	3	2	2, 4, 5	7	Y	2, 4	N	N	N	N	N	N	N	N	1, 3, 4	Y	10	15	15	1/2/4/3/5, 잘못된 정보	2, 4, 8	1	3/2/1
2015-05-22	44	M	3	10	N	20/80	40/60	10/90	3/1/2	베로신-G크림, 크린지크림, 하르델연고	Y, 1	2	1	1/1	1	1	1	1	1	1	1	1	1	1	1	2, 3	30	N		Y	Y	N	N	N	N	Y	Y	1, 2, 4	Y	1	1	3	1/4/2/5/3	1, 6, 11	1, 3	3/2/1
2015-05-22	39	F	3	7	Y	30/70	70/30	30/70
2015-05-22	37	M	14	8	Y	10/90	90/10	20/80	2/1/3	쎄레스톤지와 동일성분(지스톤, 새크라손 등), 리도맥스(프레드니솔론), 이보드람연고(히드로코르티손아세테이트 외)	Y, 80	4	1	1/1	1	1	2	2	2	3	3	3	1	3	3	2, 3, 5	14	Y	2, 4	N	Y	N	N	N	N	N	N	1, 4, 5	Y	5	0	5	2/4/3/1/5, 거의 대부분 약물남용임	2, 4, 5	1	3/2/1
2015-05-22	32	M	14	5	N	80/20	50/50	50/50	1/3/2	쎄레론지, 아리코트에스크림,캄비손소프트크림	N	1	1	1/1	2	2	2	3	3	3	1	1	3	3	3	2, 3	7	N		Y	Y	N	N	N	N	N	N	1, 3, 5	N				1/4/2/3/	2, 6, 8	1	3/2/1
2015-05-22	56	M	7	29	Y	10/90	50/50	10/90	3/2/1	세스틴(쎄레스톤지),엘린플러스(카네스텐플러스),하르델(복합마데카솔),비판텐,보송	Y, 30	4	1	1/2	3	2	3	3	3	3	3	2	3	3	2	2, 4	7	Y	3, 4	N	N	N	N	N	N	N	N	1, 3, 4	N				3/4/2/1/	1, 4, 11	1	3/2/1
2015-05-22	39	M	7	12	Y	60/40	95/5	40/60	2/1/3	더마쎄지크림, 크마론지크림, 쎄레스톤지크림	Y, 30	4	2	1/2	2	1	1	2	2	2	1	1	2	2	2	1, 2, 3, 4, 5	14	Y	2, 4	Y	Y	N	N	N	N	N	N	1, 4, 5	N				1/3/4/2/	1, 2, 6	1	3/2/1
2015-05-22	59	M	15	29	Y	98/2	100/0	95/5	3/1/2	복합마데카솔 쎄레스톤지. 오라메디. 쎄레톤	Y, 10
2015-05-22	52	M	7	25	Y	80/20	10/90	20/80	2/1/3	세레스톤지 마데카솔 지스톤	N	4	5	3/3	1	1	1	1	2	3	2	1	1	3	3	2	14	Y	3, 4	N	N	N	N	N	N	N	N	1, 4, 6	N				1/2/4/3/	1, 2, 8	1	3/2/1
2015-05-22	38	F	15	14	Y	10/90	90/10	20/80
2015-05-22	50	F	15	10	Y	90/10	90/10	20/80	3/1/2	세피덤지엔, 크로베겐에이크림,쎄레스톤지크림	N	4	1	1/1	2	2	3	3	2	3	3	1	2	3	3	2, 4	7	Y	3, 4	Y	N	N	N	N	N	N	N	2, 3, 6	N				3/4/1/2/	1, 2, 3	1	3/2/1
2015-05-22	58	M	15	35	Y	90/10	80/20	30/70	3/1/2	베타엠,쎄레스톤지,나나솔.	Y, 10	4	1	1/1	2	3	3	3	3	3	3	2	3	2	2	1, 2, 3, 4, 5	7	Y	1, 2	N	Y	N	N	N	N	Y	N	1, 5, 6	N				1/2/4/3/	1, 2, 4	1	3/2/1
2015-05-22	36	M	15	6	N	50/50	90/10	50/50	3/2/1	아리코트에스, 더마큐, 세스틴	Y, 10
2015-05-22	70	M	15	40	Y	80/20	70/30	40/60	3/1/2	아몰지크림 복합마데커솔 하르델연고	N	4	3	3/1	2	2	1	3	3	1	2	1	2	2	2	1, 2, 4	10	Y	2, 3	Y	Y	Y	Y	Y	Y	Y	Y	1, 2, 5
2015-05-22	35	M	7	9	Y	60/40	90/10	30/70	3/1/2	쎄레스톤지, 쎄레마일드, 데마코트에스	Y, 10	4	3	1/5	1	1	1	1	1	1	1	1	1	1	1	4, 5	7	Y	2, 4	N	N	N	N	N	N	N	N	1, 2, 3	N				1/4/3/2/5, 유효기관 경과	2, 10, 11	1, 3	3/2/1
2015-05-22	41	M	15	13	Y	80/20	95/5	10/90	2/1/3	지스톤크림, 베로아크림, 쎄레스톤지크림	Y, 3	4	2	1/1	1	1	1	2	2	2	1	1	1	1	1	2, 3, 5	14	Y	3, 4	Y	Y	N	Y	Y	N	N	N	1, 2, 3	N				2/4/3/1/	2, 5, 8	1, 2	3/2/1
2015-05-22	43	M	15	3	Y	50/50	80/20	70/30
2015-05-22	35	M	15	1	N	90/10	90/10	10/90
2015-05-22	52	M	16	27	Y	10/90	95/5	10/90	2/1/3	더마쎄지크림.레스톤크림.엘린플러스크림	N	4	3	2/3	2	1	1	1	2	3	1	1	2	1	1	1, 3, 4, 5	7	N		N	Y	N	N	N	N	Y	Y	1, 2, 5	N				2/1/3/4/	1, 2, 8	1, 3	3/2/1
2015-05-22	49	F	16	25	Y	95/5	98/2	3/97	3/1/2	쎄레스톤지 .노바손.베로아	Y, 20	1	2	3/3	1	1	1	1	2	2	2	1	2	1	2	1, 2, 3, 4, 5	7	Y	3, 4	Y	N	N	Y	Y	N	N	N	3, 4, 6	Y	1	3	3	1/3/4/2/	2, 6, 10	1	3/2/1
2015-05-22	40	M	16	11	Y	80/20	99/1	20/80	3/1/2	쎄레스톤지,엘린플러스,더마큐	Y, 1	2	5	3/5	1	1	2	2	1	1	2	1	1	2	3	2, 3, 5	14	N		Y	N	N	N	N	N	Y	N	1, 2, 4	N				3/5/4/2/1, 의사의 무분별한 처방	1, 2, 6	1, 4, 투약중단후 비스테로이드치료	3/2/1
2015-05-22	63	M	16	5	Y	10/90	100/0	20/80	1/2/3	하이로손 베루아 지스톤	N	2	2	1/1	2	1	2	2	2	2	3	1	2	3	3	1, 2, 3, 4, 5	14	N		N	N	N	N	N	N	N	N	1, 4, 6	N				2/3/4/1/5, 사용횟수 과다	2, 5, 7	1	3/2/1
2015-05-22	38	F	16	2	Y	30/70	70/30	20/80	2/1/3	노바손, 보송, 유니살	Y, 70	1	1	2/1	1	1	2	2	2	2	2	1	2	2	2
2015-05-22	30	M	16	3	Y	70/30	50/50	10/90	2/1/3	아몰지, 스몰, 쎄레스톤지	Y, 10	4	2	2/2	1	1	1	2	1	1	1	1	1	1	2	1, 2	14	N		Y	Y	N	Y	Y	Y	Y	Y	1, 2, 5	N				1/4/3/2/	2, 5, 6	1, 2	3/2/1
2015-05-22	28	F	16	4	Y	60/40	80/20	40/60	2/1/3	엘린플러스크림, 아리코트에스크림, 더마큐연고	N	2	1	1/2	1	2	1	2	2	1	1	1	2	2	1	2, 3, 4, 5	2-3	Y	1, 4	Y	N	N	N	N	N	N	N	1, 3, 4	Y	2	0	2	1/4/3/2/	1, 8, 10	1, 3	3/2/1
2015-05-22	46	F	8	9	N	90/10	98/2	50/50	1/2/3	트리코트 보송 데마코트 세레스톤지	Y, 3	4	2	3/5	1	1	1	1	1	1	3	1	1	2	2	1, 2, 3, 4, 5	3	N		Y	Y	N	N	N	N	N	N	1, 2, 6	N				2/3/4/1/	1, 2, 6	1	3/2/1
2015-05-22	42	F	8	10	Y	80/20	90/10	20/80	3/1/2	베타엠크림 쎄레스톤지크림 캄비손	N	4	2	1/1	1	1	1	2	1	1	1	1	1	1	2	1, 4, 5	14	Y	3, 4	N	Y	N	N	N	N	Y	Y	1, 2, 4	N				1/3/4/2/	1, 2, 3	1	3/2/1
2015-05-22	48	F	4	6	Y	70/30	50/50	20/80	2/1/3	노바손, 하이로손, 하이트리크림	N	2	3	3/5	1	1	1	1	1	1	1	1	1	1	1	1, 2, 3, 4, 5, 6, 얼굴에 사용할경우	7	N		Y	N	N	N	N	N	N	Y	1, 5, 6	N				1/4/3/2/	1, 2, 6	1, 3	3/2/1
2015-05-22	53	F	8	10	Y	70/30	80/20	50/50	2/1/3	아리코트에스 더마큐연고 베타엠크림	Y, 1	4	2	1/2	1	1	1	1	1	1	2	1	1	2	1	1, 2, 3, 4, 5	14	Y	3, 4	Y	N	N	N	N	N	Y	N	2, 4, 7	N				2/4/3/1/	4, 6, 8	1	3/2/1
2015-05-22	35	M	8	7	Y	70/30	90/10	5/95	3/1/2	새크라손, 더마로얄, 엘린플러스	Y, 10	2	5	5/10	1	1	1	2	3	3	1	1	1	1	1	1, 2, 3, 4, 5	15	Y	2, 4	Y	Y	N	N	N	N	N	N	1, 3, 5	N				2/4/5/1/3	2, 10, 11	1, 3	3/2/1
2015-05-22	38	M	8	8	Y	30/70	90/10	50/50	1/2/3	쎄레스톤, 더마로얄, 세스틴	N	2	2	2/1	1	1	1	1	1	1	1	1	1	1	1	2, 3	14	Y	1, 4	Y	Y	N	N	N	N	Y	N	3, 4, 6	N				1/3/2/4/	1, 3, 6	1	3/2/1
2015-05-22	36	M	8	10	Y	90/10	80/20	20/80	2/1/3	노바손, 더마로얄, 리도멕스	Y, 10	4	1	2/2	1	1	1	1	1	2	2	1	1	2	1	1, 2, 3, 4, 5	7	Y	4, 5	Y	Y	N	N	N	N	N	N	1, 3, 6	N				1/4/3/2/	2, 4, 8	1	3/2/1
2015-05-22	25	F	8	1	N	80/20	50/50	20/80	1/2/3	아리코트에스크림, 페리덱스연고, 쎄레스톤지	N	4	3	2/3	2	1	3	2	2	3	2	2	2	3	3	1, 2, 3	14	Y	2, 4	Y	Y	N	N	N	N	Y	N	1, 2, 3	N				4/3/2/1/	1, 2, 10	1	3/2/1
2015-05-22	45	M	8	6	N	60/40	90/10	20/80	3/1/2	아리코트에스 더마큐 세레스톤지	Y, 40	2	2	2/3	2	2	2	3	3	3	1	1	2	2	2	3, 4	7	Y	1, 4	N	N	N	N	N	N	Y	Y	3, 4, 6	N				2/3/1/4/5, 설명서 미준수	2, 6, 8	1	3/2/1
2015-05-22	31	M	8	6	Y	80/20	90/10	60/40	1/2/3	노바손 크림. 쎄레스톤지크림. 리도멕스크림.	N	2	1	1/3	1	1	2	1	1	1	1	1	2	2	3	3, 4	14	Y	1, 4	Y	Y	N	N	Y	N	N	N	3, 4, 6	N				1/3/2/4/	1, 6, 8	1, 3	3/2/1
2015-05-22	42	M	4	5	Y	90/10	90/10	30/70	2/1/3	쎄레스톤지, 리도멕스, 보송	N	4	6	10/3	1	1	1	2	1	2	1	1	1	2	3	2, 6, 증산 개선이 안보이는 경우	10
2015-05-22	73	M	4	35	Y	90/10	90/10	10/90	3/1/2	복합마데카솔. 세레스톤 지. 나나솔.	Y, 100	2	3	5/8
2015-05-22	51	F	8	10	N	40/60	40/60	30/70	2/1/3	쎄레스톤지크림 겐트리손지크림 유프레드림 캄비손소프트크림	Y, 10	2	10	7/8	1	1	3	1	1	2	1	1	2	2	1	2, 4, 5	7	N		N	N	N	N	N	Y	N	N	1, 2, 3	N				3/4/2/1/	1, 2, 11	1	3/2/1
2015-05-23	58	F	1	33	N	20/80	90/10	10/90	2/1/3	쎄스틴 리도멕스 노바손	N	4	1	1/1	2	1	3	3	3	3	3	2	2	2	3	1, 2, 5	30	N		N	Y	N	N	N	N	N	Y	1, 2, 5	N				1/4/2/3/5, 없음	2, 4, 6	1, 3	2/3/1
2015-05-23	59	M	1	30	N	70/30	80/20	30/70	2/1/3	쎄레스텐,하이로손,페리덱스	Y, 5	2	1	1/2	1	1	1	3	2	2	3	2	2	3	3	3, 5	5	Y	1, 2	N	Y	N	N	N	N	N	N	1, 4, 6	N				1/2/3/4/	2, 3, 6	1	2/1/3
2015-05-23	69	M	1	35	N	40/60	80/20	30/70	2/1/3	베로신지크림,쎄레스톤지크림,데마코트에스크림	N	4	1	2/1	2	3	2	2	2	2	2	1	2	3	3	2, 4	3	Y	2, 3	N	Y	N	Y	N	N	N	N	1, 2, 3	N				1/3/4/2/	2, 5, 8	1	1/2/3
2015-05-23	58	F	1	35	Y	1/99	70/30	20/80	3/1/2	노바손크림, 쎄레스톤지 크림, 보송, 캄비션소프트 크림	N	4	1	2/1	2	1	1	3	2	2	3	1	1	3	2	1, 2, 3, 4	7	Y	1, 2	Y	N	N	N	N	N	N	N	1, 4, 6	N				1/4/3/2/	1, 2, 8	1	2/3/1
2015-05-23	49	M	1	25	Y	20/80	90/10	30/70	3/1/2	새크라손크림,쎄레스톤지크림, 더마쎄지크림, 세린드연고, 아리코트 에스크림, 보송크림,크마론지크림. 데마코트에스 크림,캄비손 소프트 크림,	Y, 5	4	1	2/2	1	1	1	1	1	1	1	1	1	1	1	1, 2, 3, 4, 5	15	Y	3, 5	N	N	N	N	N	N	N	N	1, 2, 5	N				3/1/4/2/	1, 2, 6	1	3/2/1
2015-05-23	48	F	1	25	Y	90/10	95/5	1/99	2/1/3	베타엠크림,보송크림,리도멕스크림	N	4	2	3/3	1	1	1	1	1	1	1	1	1	1	1	1, 2, 3, 4, 5, 6, 아주 가벼운 상태가 아니면 가능하면 진료를 권합니다.	28	N		Y	N	N	N	N	N	N	N	3, 4, 6	Y	0	0	1	1/4/2/3/5, 약물 알러지	1, 2, 11	1	3/2/1
2015-05-23	38	F	1	15	Y	90/10	95/5	20/80	3/2/1	노바손, 쎄레스톤지, 복합마데카솔연고	N	4	1	3/2	2	1	1	2	3	2	2	2	3	2	2	3, 4, 5	14	Y	2, 4	Y	Y	N	N	Y	N	N	Y	1, 4, 5	N				1/4/3/2/	1, 2, 4	1, 3	3/2/1
2015-05-23	48	F	1	13	Y	99/1	99/1	1/99	1/2/3	셀톤,,리도맥스,오라메디	N	2	1	2/2	2	1	3	3	2	3	2	1	2	2	3	1, 2, 3, 4, 5	30	Y	1, 4	N	Y	N	N	N	N	N	N	1, 2, 4	N				2/4/3/1/	1, 2, 8	1	3/2/1
2015-05-23	51	F	1	28	Y	20/80	80/20	10/90	3/1/2	아리코트에스크림 유니살연고 보송크림	Y, 20	2	2	2/2	1	1	2	1	1	1	3	1	1	1	2	1, 2, 3, 5	5	Y	1, 6, 복약지도를해도 환자의 습관대로하는 경우가많다	Y	N	N	N	N	N	N	N	1, 4, 6	N				1/4/3/2/	1, 2, 10	1, 2	3/2/1
2015-05-23	40	F	1	10	N	80/20	90/10	40/60	2/1/3	노바손 크림. 쎄레스톤지 크림. 리도멕스 크림.	Y, 5	4	2	2/2	2	1	2	3	3	3	3	1	2	2	3	2, 3, 4	20	Y	1, 4	N	Y	N	N	N	N	Y	N	1, 3, 5	N				3/1/2/4/	2, 4, 5	1	3/2/1
2015-05-23	35	F	1	11	Y	50/50	90/10	60/40	3/1/2	노바손 크림, 쎄레스톤지크림, 엘린플러스크림	N	2	3	2/5	1	1	1	1	1	1	1	1	1	2	2	1, 2, 3	14	N		N	Y	N	N	N	N	N	N	1, 3, 5	N				1/3/4/2/	1, 2, 10	1	3/2/1
2015-05-23	47	F	1	13	Y	70/30	90/10	10/90	2/1/3	노바손크림 보송크림 하이트리크림	N	1	1	2/1	1	1	1	1	1	2	2	1	1	1	2	3, 4, 5	7	N		N	N	N	N	N	N	N	N	1, 2, 3	Y	5	5	10	1/2/4/3/	2, 4, 8	1, 3	3/2/1
2015-05-23	46	F	1	2	N	1/99	50/50	40/60	3/1/2	쎄레스톤지크림,더마큐,페리덱스,	N	4	1	1/2	1	2	3	1	2	3	2	1	1	2	3	2	14	Y	1, 4	Y	N	N	N	N	N	N	N	1, 3, 6	N				2/4/3/1/	2, 4, 8	3	3/2/1
2015-05-23	31	M	1	1	N	70/30	70/30	30/70	2/1/3	쎄레론지 카라벤크림 쎄레스톤지	N	4	5	1/3	1	2	2	2	2	2	3	1	2	3	3	2, 4, 5	7	Y	3, 4	N	Y	N	N	N	N	Y	N	1, 3, 6	N				1/3/4/2/	2, 3, 8	1	1/3/2
2015-05-23	54	F	2	30	Y	85/15	90/10	10/90	2/1/3	크마론지,쎼레스톤지,베로아크림	N	4	1	1/1	2	2	2	2	2	3	1	1	2	3	3	5	14	Y	3, 4	Y	Y	Y	N	N	N	N	N	1, 3, 4	N				4/1/3/2/	1, 2, 11	1, 3	3/2/1
2015-05-23	43	F	2	18	Y	95/5	95/5	50/50	3/2/1	리도멕스/노바손/보송크림	N	2	2	2/2	1	1	1	1	1	2	1	1	1	1	1	1, 2, 3	14	N		Y	Y	Y	Y	Y	Y	Y	Y	1, 3, 5	N				2/4/3/1/	2, 3, 10	1	3/2/1
2015-05-23	45	F	2	20	Y	50/50	60/40	20/80	2/1/3	지스톤크림, 리도맥스크림, 쎄레스톤지, 쎄레마일드	N	4	1	2/1	1	1	2	3	2	3	2	1	1	1	3	1, 2, 3, 4	14	Y	4, 5	Y	Y	N	N	Y	N	N	N	1, 3, 4	N				1/4/3/2/	1, 2, 3	1, 3	3/2/1
2015-05-23	32	F	2	10	Y	0/100	0/100	30/70	2/1/3	쎄레스톤지, 노바손,쎄레마일드	N	2	3	3/3	2	1	1	2	1	2	2	1	1	1	1	2, 4, 5	7	Y	3, 4	N	Y	N	N	N	N	N	N	1, 3, 6	Y	1	0	0	1/4/3/2/	1, 2, 11	1, 3	3/2/1
2015-05-23	38	F	2	5	Y	50/50	80/20	50/50	3/1/2	쎄레스톤지 리도멕스 하이트리	N	2	1	2/5	1	1	1	1	1	1	2	1	1	1	2	1, 2, 3, 4, 5	7	Y	2, 4	Y	N	N	N	N	N	N	N	4, 6, 8, TV 건강프로그램	Y	10	10	10	4/3/2/1/5, 복약지도미흡으로 인한 잘못된 사용	1, 2, 6	1, 4, 경우에 따라 증상 완화 방법을 알려줌	3/2/1
2015-05-23	32	F	2	8	Y	70/30	30/70	60/40	3/1/2	더마큐, 쎄레손, 엘린플러스	N	4	1	1/2	2	1	2	1	2	3	2	1	1	1	2	1, 2, 3	7	Y	4, 5	Y	Y	N	N	N	N	N	N	1, 3, 5	N				1/4/3/2/5, 남물남용에거의다들어가는듯.	1, 2, 8	1	3/2/1
2015-05-23	54	M	4	29	N	80/20	90/10	40/60
2015-05-23	67	M	8	35	Y	30/70	80/20	20/80
2015-05-23	50	F	8	25	Y	50/50	95/5	10/90	2/1/3	쎄레론지크림..더마쎄지크림...리도멕스크림	Y, 1	2	1	1/2
2015-05-23	55	M	8	28	Y	50/50	90/10	30/70	3/1/2	쎄레손,지스톤,크마론지	Y, 20	2	3	2/2	1	2	1	1	2	2	2	1	2	2	2	1, 2, 3, 4, 5	7	Y	1, 4	Y	N	N	N	N	N	N	N	1, 2, 3
2015-05-23	49	F	8	23	Y	30/70	50/50	20/80	2/1/3	리도멕스크림,크린지크림,지스톤크림	Y, 30	2	2	2/5	1	1	2	1	1	2	2	1	1	1	2	1, 2, 3, 4, 5	14	N		Y	Y	N	N	Y	N	Y	Y	1, 3, 5	N				2/3/4/1/	2, 4, 8	1, 2	3/2/1
2015-05-23	43	M	8	16	N	40/60	90/10	30/70	2/1/3	하이로손크림, 노바손크림, 엘린플러스크림	Y, 30	4	1	2/3	1	1	2	1	1	2	1	1	1	1	1	1, 2, 3, 5	7	Y	2, 4	Y	N	N	N	N	N	N	N	1, 3, 6	N				1/2/4/3/	2, 4, 6	1, 3	3/2/1
2015-05-23	46	F	8	15	Y	50/50	90/10	50/50	1/2/3	하이로손 더마큐 쎄레스톤지	N	4	2	2/2	1	1	2	3	2	2	1	1	1	3	3	2, 3	5	Y	1, 4	Y	Y	Y	N	N	N	N	N	1, 2, 3	N				1/4/3/2/	1, 3, 6	1	1/2/3
2015-05-23	52	F	8	13	Y	50/50	90/10	30/70	3/1/2	쎄레스톤지,지스톤.복합마데카솔	N	4	2	2/3	2	2	2	1	1	3	3	1	3	3	3
2015-05-23	40	M	8	15	Y	50/50	80/20	30/70	2/1/3	새크라손,베로아,하이로손	Y, 5	4	1	1/1	1	1	2	2	2	3	2	2	2	2	2	2	7	N		Y	Y	N	N	N	N	Y	Y	1, 3, 4	N				2/3/1/4/	2, 4, 6	1, 3	3/2/1
2015-05-23	40	M	8	14	Y	90/10	60/40	20/80	1/2/3	하이로손크림, 마데카솔케어연고, 데마코트에스크림	N	4	1	2/1	1	1	1	1	1	1	1	1	1	1	1	1, 2, 3, 4, 5	3~4	N		N	Y	N	N	Y	N	N	Y	1, 2, 3	N				1/4/2/3/	1, 6, 10	1, 2	3/2/1
2015-05-23	49	F	9	24	N	40/60	90/10	30/70	2/1/3	노바손 레스톤 리도멕스크림	Y, 10	4	3	2/2	1	1	1	1	1	2	2	1	2	2	2	1, 2, 3, 4, 5	7	Y	2, 4	Y	Y	N	N	N	N	Y	N	1, 2, 5	N				2/4/3/1/5, 없음	1, 2, 4	1, 3	3/2/1
2015-05-23	46	M	9	20	Y	10/90	99/1	20/80	3/1/2	셀라스톤,쎄레마일드,리도멕스	N	4	1	1/1	2	1	2	2	2	2	3	1	2	2	3	2, 3, 6, 모르는 경우	7	Y	4, 6, 의사 처방약에 대한 맹신	N	Y	N	N	N	N	N	N	1, 3, 5	N				1/4/3/2/5, 장기사용	1, 2, 6	1	3/2/1
2015-05-23	41	F	10	17	Y	85/15	95/5	10/90	3/1/2	쎄레코트 물리나겔 더마로얄	Y, 10	4	2	1/3	1	1	1	1	2	2	2	1	1	1	2	1, 2, 3, 4, 5	3	N		Y	Y	N	N	N	N	N	N	1, 2, 3	N				1/4/3/2/	2, 3, 4	1	3/2/1
2015-05-23	52	F	11	13	Y	10/90	99/1	10/90
2015-05-23	55	M	11	30	N	60/40	90/10	30/70	3/1/2	세로겐크림 쎄레스톤지크림 새크라손크림	Y, 10	4	3	3/3	1	2	2	3	3	3	3	2	3	2	3	2, 3	7	N		Y	N	N	N	N	N	N	N	1, 4, 6	N				2/4/3/1/	2, 4, 6	1, 3	3/2/1
2015-05-23	52	M	6	20	Y	60/40	90/10	50/50	2/3/1	노바손 하이로손 크마론지	N	4	3	3/2	1	1	1	2	2	2	2	1	1	1	2	1, 2	10	N		Y	Y	N	N	N	N	N	N	1, 2, 6	N				2/3/4/1/	1, 4, 6	1	1/2/3
2015-05-23	65	M	11	30	Y	0/100	0/100	50/50
2015-05-23	38	F	11	7	Y	80/20	90/10	20/80
2015-05-23	47	M	11	18	Y	5/95	95/5	20/80	3/1/2	쎄레코트 지스톤지 크마론지	Y, 10	4	1	1/5	3	1	3	2	3	3	3	1	2	3	3	3, 5	15	N		Y	Y	N	N	N	N	Y	N	1, 2, 3	N				2/4/1/3/5, 알러지	1, 2, 6	1	3/2/1
2015-05-23	66	M	12	40	Y	90/10	95/5	20/80	3/1/2	지스톤 크림 베로아크림 쎄레스톤지크림	Y, 5	4	2	1/1	3	2	3	2	3	3	2	2	3	3	3	2	7	Y	2, 3	N	N	N	N	N	N	N	N	2, 3, 6	N				2/4/3/1/	2, 6, 8	1	3/2/1
2015-05-23	55	M	12	28	Y	60/40	90/10	30/70	3/1/2	노바손크림 리도맥스크림 쎄레스톤지크림	Y, 20	2	5	3/3	1	1	1	1	1	1	2	1	1	2	1	2, 3, 4	14	Y	1, 4	Y	Y	N	N	N	N	Y	Y	1, 2, 5	N				3/1/2/4/	1, 2, 6	1, 3	3/2/1
2015-05-23	49	F	12	10	N	90/10	80/20	30/70	3/1/2	노바손.하이트리,크마론-지,세린드	Y, 1	2	3	5/10	1	1	2	2	3	3	1	1	1	1	1	2, 4, 5	7	Y	3, 4	Y	N	N	N	N	N	N	N	3, 4, 6	N				2/4/3/1/	1, 6, 10	1	3/2/1
2015-05-23	29	M	5	5	N	20/80	90/10	20/80	2/1/3	노바손(녹십자), 크린지(조아), 리도멕스(삼아), 아리코트에스(일동)	Y, 50	4	1	1/1	2	1	2	1	3	3	2	1	2	1	2	1, 2, 3, 4, 5	7	Y	4, 5	N	Y	N	N	N	N	N	N	1, 3, 4	N				1/3/4/2/5, 기타	1, 10, 11	1	3/2/1
2015-05-23	59	M	13	25	Y	90/10	90/10	60/40	2/1/3	지스톤 복합마데카솔 세레스톤지	Y, 80	4	5	5/10	2	2	2	3	3	3	2	1	1	2	2	3	7	N		Y	N	N	N	N	N	N	N	1, 4, 6	N				3/4/2/1/5, 비누등 화학제 사용	1, 6, 10	1	1/3/2
2015-05-23	68	M	13	45	Y	10/90	98/2	85/15	2/1/3	: 복합마데카솔연고, 쎄레스톤지크림.락티코트	Y, 98	4	1	2/2	1	2	3	2	1	1	2	1	1	3	3	3, 4, 5	15	Y	3, 4	N	Y	N	N	N	N	N	N	3, 4, 6	Y	1	1	1	2/3/4/1/	2, 5, 8	1	3/2/1
2015-05-23	41	M	13	11	Y	20/80	50/50	10/90
2015-05-23	37	M	13	6	Y	70/30	90/10	10/90	2/1/3	쎄레스톤지,쎼라손, 하이트리크림	Y, 20	2	5	5/5	2	1	1	3	2	3	1	1	2	1	3	2, 3	14	Y	3, 4	N	Y	N	N	N	N	Y	N	2, 3, 5	N				1/4/2/3/	2, 6, 8	1	3/2/1
2015-05-23	40	M	13	7	N	90/10	90/10	5/95	3/1/2	하이로손크림, 스몰크림, 더마큐연고, 노바손크림, 엘린플러스크림.	N	4	2	2/1	2	1	3	3	3	3	2	1	2	3	3	1, 2, 3, 4, 5	14	Y	3, 4	N	N	N	N	N	N	N	N	1, 2, 3	N				5/3/1/2/4, 처방중복(DUR 부재)	1, 5, 6	1, 2	3/2/1
2015-05-23	33	M	13	4	Y	70/30	90/10	30/70	3/1/2	미소스킨, 쎄레마일드,베타겐지	Y, 2	4	1	2/1	1	1	1	2	2	3	2	1	1	3	3	2, 3, 5	7	Y	3, 4	N	Y	N	N	N	N	N	N	1, 3, 5	N				2/3/4/1/5, 기타	2, 6, 8	1	3/2/1
2015-05-23	62	M	14	34	Y	80/20	95/5	30/70	3/1/2	쎄레스톤지 , 아몰지 . 세스틴	Y, 30	4	2	4/2	2	2	1	1	1	2	1	1	1	1	2	1, 2, 3, 4, 5	15	Y	3, 4	N	N	N	N	N	N	N	N	1, 3, 7	N				2/3/4/1/	1, 2, 8	1	3/2/1
2015-05-23	51	F	3	20	Y	10/90	90/10	20/80	3/2/1	세크라손크림 데마코트크림 조아케어로션	N	1	10	10/10	1	1	2	3	3	3	1	1	1	2	2	2, 5	7	Y	2, 4	Y	Y	N	N	N	N	Y	N	4, 5, 6	N				1/4/2/3/	2, 3, 8	1	3/2/1
2015-05-23	48	M	14	21	N	40/60	80/20	20/80
2015-05-23	44	F	14	14	N	70/30	80/20	25/75	2/1/3	쎄레코트,복합아시텔라,스몰크림.	N	4	5	3/3	2	2	3	2	1	2	1	1	1	3	3	1, 2, 3, 4, 5	14	Y	1, 6, 환자가 안듣기때문에 많이 자주 발라야 한다고 할시.	N	Y	N	N	N	N	N	N	1, 4, 6	N				1/3/4/2/	2, 8, 10	1	3/2/1
2015-05-23	38	M	3	12	N	80/20	90/10	10/90	3/1/2	레스톤크림,쎄레스톤지, 코디케어로션	Y, 1	4	2	1/1	2	1	1	2	1	1	3	1	1	3	3	1, 2, 3, 4, 5	7	Y	4, 5	N	N	N	N	N	N	N	N	1, 4, 5	N				1/3/2/4/	1, 3, 6	1, 3	3/1/2
2015-05-23	46	F	3	3	Y	80/20	90/10	30/70	2/1/3	조아케어 비판텐 노바손	N	2	1	1/1	1	1	1	3	1	1	2	1	1	3	3	3, 4	7	Y	4, 5	Y	Y	N	N	N	N	N	N	2, 3, 6	N				1/4/2/3/	1, 2, 8	1	1/2/3
2015-05-23	34	M	14	5	N	80/20	80/20	20/80	2/1/3	엘린플러스크림, 지스톤크림, 리도멕스크림, 오라메디연고	Y, 40	4	3	2/3	2	1	3	2	2	3	3	1	1	2	2	2, 3	14	Y	3, 4	Y	Y	N	N	N	N	N	N	1, 3, 4	N				4/3/2/1/	1, 2, 4	1	3/2/1
2015-05-23	30	M	3	2	N	90/10	95/5	20/80	1/2/3	마데카솔	N	1	5	1/5	1	1	2	2	3	3	3	1	1	2	3	3, 4	7	N		Y	Y	N	N	N	N	Y	Y	1, 4, 5	N				3/2/1/4/	1, 2, 6	1	3/2/1
2015-05-23	53	M	15	27	Y	80/20	90/10	20/80	1/2/3	더마손에스크림,더마로얄크림,쎄레스톤지크림	Y, 5	4	1	2/2	2	2	2	2	3	3	3	2	3	3	3	2	20	Y	2, 4	N	N	N	N	N	N	N	N	1, 3, 6	N				4/3/2/1/	2, 4, 5	1	3/2/1
2015-05-23	46	M	7	11	Y	70/30	60/40	10/90	2/1/3	지스톤크림, 스몰크림, 더마큐연고	Y, 100	1	1	1/1	2	2	2	2	3	3	1	1	2	3	2	1, 2, 3, 4, 5	10	Y	4, 6, 환자들의 무관심	Y	Y	N	N	N	N	N	N	2, 3, 4	N				3/4/2/1/5, 기타	1, 2, 11	1	3/2/1
2015-05-23	42	M	7	12	Y	70/30	90/10	50/50	2/1/3	복합마데카솔연고,쎄레스톤지,베로신G	N	2	5	3/2	1	1	1	1	1	1	2	1	1	2	3
2015-05-23	42	F	15	14	Y	70/30	99/1	20/80	3/1/2	노바손크림,더마큐연고,하이트리크림	N	1	3	1/1	3	1	3	3	2	2	2	1	1	2	3	1, 2, 3, 4, 5	14	Y	2, 4	N	Y	N	N	N	N	N	N	1, 5, 7	Y	0	0	5	4/2/3/1/	2, 3, 6	1	3/2/1
2015-05-23	26	F	7	3	N	50/50	90/10	30/70	2/1/3	컴비덤지, 캄비손, 하로나	N	4	1	1/1	3	2	3	2	2	3	3	2	3	3	2
2015-05-23	26	M	7	3	Y	50/50	70/30	20/80	2/1/3	아리코트에스, 하티손로션, 세레톤 크림	N	2	1	1/1	1	1	3	2	3	3	3	1	1	3	3	1, 2, 3, 4, 5	7	N		Y	N	N	N	N	N	N	N	1, 2, 3	N				1/2/3/4/	2, 5, 11	1	3/2/1
2015-05-23	47	F	8	5	N	40/60	50/50	50/50	3/1/2	복합 마데카솔,쎄레스톤지크림,더마큐	Y, 10
2015-05-23	37	F	4	10	Y	30/70	80/20	40/60	1/2/3	하이로손크림, 세린드크림, 쎄레스톤지크림, 아리코트크림	Y, 5	2	2	2/1	1	1	1	1	3	3	2	1	1	1	3	2, 3, 4, 5	3	Y	3, 4	N	Y	N	N	N	N	Y	Y	1, 3, 4	N				1/4/3/2/	1, 2, 8	1, 2	3/2/1
2015-05-23	43	M	8	12	Y	60/40	30/70	20/80	2/1/3	노바손, 하이로손, 쎄레스톤지	Y, 10	2	1	1/1	1	1	2	2	3	3	2	1	2	2	2	1, 2	21	Y	3, 4	Y	N	N	N	N	N	N	N	1, 3, 4	N				2/4/3/1/	1, 8, 10	3	3/2/1
2015-05-23	33	F	8	10	Y	70/30	50/50	60/40	1/2/3	리도맥스 크린지 조아케어	N	4	1	3/3	2	1	1	2	2	2	1	1	1	2	2	2, 3	14	Y	2, 4	Y	Y	N	N	N	N	N	N	3, 4, 5	N				4/2/1/3/	2, 4, 6	1, 2	3/2/1
2015-05-23	38	M	8	3	N	10/90	90/10	70/30	3/1/2	노바손, 보송, 더마로얄	N	1	2	2/3	2	2	2	2	3	3	2	1	2	3	2	2, 3, 4	7	Y	3, 4	Y	N	N	Y	Y	N	N	N	3, 4, 5	N				1/3/4/2/	1, 2, 6	1	3/2/1
2015-05-24	37	M	1	11	Y	80/20	95/5	10/90	3/2/1	일동 더마큐 연고 종근당 아로마솔 크림 한미 하티손 로션	N	2	1	1/1	1	1	1	1	2	2	2	1	1	2	3	1, 2, 3, 4, 5	6	Y	4, 6, 관행적인 사용방법	Y	Y	Y	Y	Y	Y	Y	N	1, 5, 7	N				2/3/4/1/	2, 4, 6	1, 2, 3	3/2/1
2015-05-24	63	M	2	30	N	70/30	80/20	20/80	2/3/1	베로신지 더마로얄 베로아연고	Y, 20	4	1	2/2	2	2	1	2	2	1	2	2	2	2	2	3, 4, 5	3	Y	1, 3	Y	Y	N	N	N	N	N	N	1, 2, 3	Y	05	1	1	1/3/2/4/5, 사용기간경과	2, 4, 5	1	3/2/1
2015-05-24	37	F	2	10	Y	90/10	80/20	30/70	2/1/3	베로신지 세스틴 쎄레스톤지	Y, 50	4	3	1/3	2	1	3	2	2	2	2	1	2	3	3	2, 4	3	Y	1, 4	Y	Y	N	Y	N	N	N	N	2, 3, 4	N				1/3/4/2/	1, 2, 8	1	1/2/3
2015-05-24	57	F	8	30	Y	30/70	30/70	50/50	2/1/3	보송크림 하티손로숀 쎄레코트크림 쎄레스톤지크림	N	4	5	3/5	1	1	1	1	1	3	3	3	1	1	3	1, 2, 3, 4, 5	7	N		N	N	N	Y	Y	N	N	N	1, 4, 6	Y	1	0	0	2/3/4/1/	2, 5, 10	1	1/2/3
2015-05-24	48	F	6	20	N	80/20	90/10	30/70	2/1/3	베타겐지, 쎄레스톤지, 보송	Y, 20	4	3	2/5	1	1	2	1	1	1	1	1	1	2	1	1, 2, 5	3	N		Y	Y	N	N	N	N	N	N	1, 4, 5	Y	1	1	3	1/4/2/3/	2, 6, 10	1, 3	3/2/1
2015-05-24	70	M	12	45	Y	5/95	5/95	30/70	3/2/1	지스톤크림 복합마데카솔연고 쎄레스톤지크림	N	4	5	3/5	1	1	2	2	2	2	1	2	2	2	2	3	7	Y	2, 4	N	Y	N	N	N	N	N	N	1, 4, 7	N				1/4/3/2/	1, 6, 10	1	1/2/3
2015-05-24	54	M	12	25	Y	35/65	70/30	30/70	3/2/1	쎄레론 지,, 복합티코신,,더마로얄,,	Y, 10	4	1	1/2	1	1	1	3	3	3	3	2	2	2	3	2, 3	7	N		N	N	N	N	N	N	N	N	1, 2, 4	N				3/4/1/2/	2, 10, 11	1	2/3/1
2015-05-24	51	M	5	24	Y	50/50	80/20	20/80	3/1/2	데마코트에스 ,쎄레코트 ,쎄레손	N	4	3	1/1	1	1	1	1	1	1	1	1	1	1	1	2, 3	7	Y	1, 4	N	Y	N	N	N	N	N	N	1, 3, 6	Y	10	10	10	1/3/2/4/	1, 6, 10	1	3/2/1
2015-05-24	33	M	13	5	Y	30/70	30/70	30/70	2/1/3	쎄레스톤지, 컴비덤지, 보송	Y, 1	4	1	1/1	1	1	3	3	2	2	1	1	1	1	1	2	5	N		Y	Y	N	N	N	N	Y	Y	1, 2, 3	N				4/5/3/2/1, 환자 피부체질상 과민반응	1, 2, 4	1, 2, 3	3/2/1
2015-05-24	32	M	15	4	Y	10/90	80/20	50/50	2/1/3	아리코트(일동제약) 엘린플러스(태극) 리도멕스(삼아)	N	4	2	5/5	1	1	2	1	1	1	3	1	1	2	1	1, 2, 3, 4, 5	5	Y	3, 4	Y	N	N	N	Y	N	Y	N	3, 4, 6	Y	5	5	5	2/4/3/1/5, 기타	1, 2, 8	1, 3	3/2/1
2015-05-24	37	M	7	2	N	50/50	20/80	50/50	2/1/3	지스톤크림, 엘린플러스크림, 더마로얄크림, 물리나겔	Y, 10	2	1	1/1	2	2	1	1	2	2	2	1	1	2	1	1, 2, 3, 4, 5	15	Y	3, 4	N	Y	N	N	N	N	Y	Y	1, 4, 6	N				4/2/3/1/	2, 8, 10	1, 3	3/2/1
2015-05-24	55	F	8	15	Y	80/20	95/5	15/85	3/1/2	쎄레스톤지, 복합마데카솔, 노바손, 데마코트에스	Y, 20	4	1	2/3	2	2	1	2	3	3	2	1	1	2	2	2	20	Y	3, 4	Y	N	N	N	N	N	N	N	1, 2, 3	Y	01	01	01	3/2/4/5/1	2, 3, 6	1, 3	3/2/1
2015-05-25	69	F	1	45	N	80/20	90/10	90/10	1/2/3	캄비숀	N
2015-05-25	45	M	1	13	Y	20/80	95/5	20/80	3/1/2	지스톤, 쎄레코트, 쎄레스톤지	Y, 70	2	3	1/2	1	1	1	1	1	1	1	1	1	1	2	2, 3, 4, 5	7	Y	1, 3	N	Y	N	N	N	N	N	N	1, 2, 3	N				1/2/4/3/	2, 4, 6	1, 3	3/2/1
2015-05-25	59	F	1	10	N	80/20	70/30	30/70	3/2/1	노바손, 쎄레스톤지,데마코트	N	2	2	2/2	1	2	1	1	1	2	2	1	2	2	2	2, 5	10	Y	3, 4	Y	Y	N	Y	Y	N	N	N	1, 2, 5	Y	10	10	10	3/1/4/2/	2, 8, 10	1	3/2/1
2015-05-25	54	F	2	24	Y	50/50	40/60	20/80	3/1/2	베타메타손 프레드니솔론 히드로코티손	Y, 5	4	3	1/2	1	1	2	2	1	2	3	1	2	3	3	2, 4	7	Y	4, 5	Y	Y	N	N	Y	N	N	N	1, 3, 5	N				1/4/3/2/	2, 4, 6	1	3/2/1
2015-05-25	53	F	2	29	Y	30/70	30/70	40/60	3/1/2	노바손, 아리코트에스, 더마큐	Y, 10	4	20	5/10	1	1	1	2	2	2	1	1	1	3	2	1, 2, 3, 5	3-4	N		N	N	N	N	N	N	Y	Y	1, 2, 4	Y	5	3	3	4/1/3/2/	2, 3, 9	1, 2	3/2/1
2015-05-25	40	F	2	15	N	40/60	70/30	20/80	3/1/2	지스톤크림,쎄레스톤지크림,더마손에스크림	Y, 10	4	1	1/1	2	2	3	3	2	3	3	1	1	2	3	1, 2, 3, 4, 5	14	Y	1, 4	Y	Y	N	N	N	N	N	N	1, 4, 5	N				1/4/2/3/	1, 2, 6	1	3/2/1
2015-05-25	48	F	4	20	Y	65/35	50/50	65/35
2015-05-25	54	M	4	27	Y	30/70	50/50	30/70	3/1/2	엘린플러스 크림, 복합마데카솔 연고, 세린드 연고	N	2	1	1/2	2	1	1	2	2	2	2	1	1	1	1	1, 2, 3, 4, 5	7	Y	3, 4	Y	N	N	N	N	N	N	Y	3, 4, 6	N				1/3/4/2/	2, 4, 6	1, 2	1/3/2
2015-05-25	56	F	8	30	Y	10/90	80/20	50/50	3/2/1	더마스톤지크림 지스톤 세레스톤지 크림	Y, 50	2	3	3/2	2	3	3	3	3	3	3	2	2	3	3	3	7	N		N	Y	Y	N	N	N	Y	N	1, 4, 5	N				1/2/3/4/	1, 2, 8	1	3/2/1
2015-05-25	42	F	8	15	Y	55/45	40/60	50/50	2/3/1	락티케어 1% 하티손 로션 1% 리도맥스크림	Y, 2	2	3	3/4	1	2	3	2	2	3	3	1	1	1	3	2, 5	7	Y	4, 5	Y	Y	N	N	N	N	N	Y	1, 2, 3	N				5/4/3/2/1
2015-05-25	48	M	9	21	Y	80/20	60/40	40/60	2/1/3	쎄레스톤지크림 리도멕스크림 보송크림	Y, 10	4	3	3/3	1	1	3	2	3	3	2	2	2	3	3	1, 2, 3, 5	7	Y	1, 4	N	N	N	N	N	N	N	N	1, 4, 5	Y	5	5	5	1/3/4/2/	2, 6, 10	1	3/2/1
2015-05-25	29	F	10	8	N	65/35	90/10	20/80	3/1/2	노바손크림,쎄레스톤지크림,리도맥스크림	Y, 2	4	3	3/3	3	2	2	2	3	3	2	2	3	2	3	2, 3	28	Y	2, 4	N	N	N	N	N	N	N	N	3, 4, 6	N				3/4/1/2/5, 알러지	1, 2, 5	1	3/2/1
2015-05-25	55	F	6	30	N	90/10	80/20	50/50
2015-05-25	51	M	11	22	Y	60/40	90/10	10/90	1/3/2	크린지크림 세레스톤지크림 더마지크림	N	4	2	2/2	1	1	1	2	1	1	1	1	1	2	2
2015-05-25	51	M	6	20	Y	5/95	1/99	10/90	2/1/3	노바손 보송 쎄레스톤지	N	4	3	3/2	1	1	2	2	2	2	2	1	2	2	3	2, 3, 4, 5	7	Y	3, 4	Y	Y	N	N	N	N	N	N	1, 2, 5	N				3/1/4/2/	1, 2, 5	1	3/2/1
2015-05-25	56	M	11	25	Y	5/95	90/10	50/50
2015-05-25	46	M	11	19	N	50/50	90/10	20/80	2/1/3	베타엠.리도멕스크림.쎄레스톤지.	N	4	1	1/2	3	3	3	1	1	1	3	1	1	3	3	1, 2, 3, 4, 5	10	Y	3, 4	N	Y	N	N	N	N	N	N	1, 3, 4	N				4/3/2/1/	2, 3, 8	1	3/2/1
2015-05-25	28	M	6	4	N	80/20	80/20	10/90	2/1/3	쎄라손, 물리나겔, 세레스톤지, 세라마일드	N	2	1	2/2	1	1	1	2	1	1	1	1	1	2	3	1, 2, 3	28	Y	1, 4	Y	Y	N	N	N	N	Y	N	1, 3, 5	N				2/3/4/1/	1, 2, 11	1	3/2/1
2015-05-25	53	M	12	28	Y	60/40	90/10	70/30	2/1/3	오라메디 쎄레스톤지 캄비손	Y, 10	2	3	2/3	2	1	1	1	1	2	2	1	1	2	1	1, 2, 3, 4, 5	7	Y	3, 6	Y	Y	N	N	N	N	Y	Y	1, 2, 4	Y	1	3	1	1/4/3/2/	2, 8, 11	1	3/2/1
2015-05-25	65	M	13	38	Y	60/40	90/10	10/90	3/1/2	쎄실 하이로셔손 더마로얄	Y, 5	4	3	2/1	2	2	1	1	1	1	2	1	1	1	2	1, 2, 3, 4, 5	7	N		Y	Y	Y	N	N	N	N	N	1, 2, 5	Y	1	1	1	3/2/4/1/	2, 4, 11	1	3/2/1
2015-05-25	46	F	5	22	Y	10/90	100/	30/70	3/1/2	더마큐 아리코트에스 페리덱스	N	2	2	2/5	1	1	1	1	2	2	2	1	2	2	3	1, 2, 3	10	Y	3, 5	N	Y	N	Y	N	N	N	N	1, 2, 3	Y	05	0	0	1/3/2/4/	2, 4, 6	3, 4, 환자 스스로 중단	3/2/1
2015-05-25	44	F	13	16	Y	60/40	70/30	30/70	1/2/3	베로아크림 리도맥스크림 컴비덤지	Y, 10	4	2	5/5	1	1	2	1	1	1	2	1	1	2	2	3	7	N		N	Y	N	N	N	N	N	Y	1, 3, 4	N				1/4/3/2/5, 유효기간 지난 제품 사용	2, 4, 6	1, 2	3/2/1
2015-05-25	49	F	3	3	N	60/40	92/8	50/50	2/1/3	베로아 리도멕스 조아케어	Y, 80	1	1	1/3	1	1	1	3	1	1	1	1	1	1	1	3, 5	10	Y	4, 5	N	Y	N	N	Y	N	N	N	1, 2, 3	N				2/3/4/1/5, 다른환자에 권유	2, 8, 11	1
2015-05-25	45	F	14	18	N	40/60	90/10	10/90	2/1/3	메가소프크림,더마큐연고, 코티스포린연고,리도맥스크림,쎄코론지크림	Y, 20	4	1	1/3	1	3	3	1	1	3	1	1	1	2	3	1, 2, 5	14	N		Y	Y	N	N	N	N	Y	N	1, 3, 6	Y	2	0	0	3/2/4/1/	4, 5, 8	1, 3	3/2/1
2015-05-25	36	F	3	13	Y	40/60	80/20	30/70	2/1/3	셰레스톤지크림 리도맥스연고 베로신지	Y, 15	2	3	3/3	1	1	2	3	2	2	3	1	2	1	2	1, 2, 3, 4	15	Y	2, 4	N	Y	N	N	N	N	N	N	1, 3, 5	N				2/4/3/1/	1, 2, 5	1	3/2/1
2015-05-25	51	M	7	24	Y	60/40	40/60	5/95
2015-05-25	50	M	15	25	Y	5/95	90/10	50/50	2/1/3	세레스톤지 노바손 리도맥스	N	2	2	3/2	2	1	1	1	1	1	1	1	2	2	2	1, 2, 3, 4, 5	3	Y	3, 4	N	N	N	N	N	N	N	N	1, 5, 6	Y	1	5	10	2/4/3/1/	1, 4, 6	1	3/2/1
2015-05-25	36	F	7	10	Y	50/50	70/30	10/90	2/1/3	노바손 쎄레코트 더마큐	Y, 5	4	3	3/1	2	2	1	1	3	3	2	1	1	1	3	1, 2, 3, 4, 5	7	Y	4, 5	N	Y	N	N	N	N	N	N	1, 2, 5	N				2/4/3/1/	1, 6, 8	1, 2, 3	3/2/1
2015-05-25	65	F	8	16	N	70/30	80/20	20/80	3/1/2	노바손 리도멕스 네오탄	Y, 50	4	2	2/2	1	1	1	1	1	2	3	1	2	3	3	2, 4, 5	7	Y	1, 4	Y	Y	N	N	Y	N	Y	N	1, 3, 5	N				2/3/4/1/	1, 2, 5	1, 3	3/2/1
2015-05-25	38	F	8	6	N	70/30	70/30	50/50	3/1/2	쎄레스톤지 새크라손 엘린플러스	N
2015-05-25	57	M	4	5	N	30/70	50/50	50/50	3/1/2	쎄레스톤-지 크림, 리도멕스 크림, 지스톤 크림	Y, 20	4	1	3/3	2	1	1	3	2	3	2	1	1	3	3	1, 2, 3, 4	7	Y	2, 4	N	Y	N	N	N	N	N	N	1, 3, 4	N				1/4/3/2/5, 미용(화장품 등)용으로 사용	2, 4, 8	1	2/3/1
2015-05-26	63	F	1	37	Y	80/20	90/10	50/50	3/1/2	크마론지 세레스톤지 세린드	N	4	2	2/1	1	2	3	1	1	1	1	1	2	2	3	1, 2, 3, 4, 5	7	Y	1, 4	Y	N	N	N	N	N	N	N	1, 4, 7	Y	03	0	1	2/3/5/1/4	1, 2, 8	1, 3	3/2/1
2015-05-26	80	F	1	50	Y	55/45	35/65	30/70	3/2/1	베로신 베르겐 지 더 마톱	N	2	10	5/5	1	1	2	2	1	2	1	1	2	1	2	3	20	Y	1, 3	Y	Y	N	Y	Y	Y	Y	Y	2, 3, 6	N				1/2/4/3/	1, 6, 11	1	3/2/1
2015-05-26	66	M	1	35	Y	10/90	90/10	30/70	3/2/1	크마론지, 쎄레스톤지,스테로신지	N	4	5	3/2	2	1	2	2	1	2	2	2	2	3	3	3, 5	7	Y	1, 4	N	N	N	N	N	N	N	N	1, 3, 4	Y	5	5	10	3/4/1/2/	1, 2, 8	1	1/3/2
2015-05-26	55	F	1	33	Y	70/30	90/10	50/50	1/2/3	쎄레스톤지 베로신지 노바손	Y, 10	2	5	7/10	1	1	1	1	1	1	1	1	1	1	1	2, 3, 4, 5	5	N		Y	Y	N	Y	N	N	N	Y	1, 4, 5	N				1/4/3/2/	2, 6, 8	1	3/2/1
2015-05-26	52	F	1	22	Y	40/60	60/40	20/80	3/1/2	쎄레코트 ,쎄레스톤지.쎄레마일드	N	2	5	2/5	1	1	1	2	2	2	3	1	2	2	3	2, 3, 4, 5	14	Y	3, 4	N	Y	N	N	N	N	N	N	1, 2, 4	N				1/4/3/2/5, 피부민감성등	2, 3, 6	1, 3	2/3/1
2015-05-26	55	M	1	26	Y	60/40	60/40	40/60	1/2/3	세레스톤 보송 리도맥스	Y, 20	2	3	2/5	1	1	1	1	1	1	1	1	1	1	1	2	7	N		Y	Y	N	N	Y	N	Y	Y	1, 2, 5
2015-05-26	42	F	1	13	Y	70/30	70/30	30/70	2/1/3	노바손 스몰 아리코트	N	4	1	1/1	2	1	3	2	3	3	3	1	2	2	3	2, 3	14	N		Y	Y	N	N	N	N	Y	N	1, 2, 3	N				1/3/2/4/	1, 2, 8	1	3/2/1
2015-05-26	50	M	1	15	Y	50/50	90/10	30/70	3/1/2	쎼레스톤지.리도멕스.베타엠	N	4	2	2/2	1	2	1	1	1	1	1	1	1	1	2	3, 4	7	N		Y	Y	N	N	N	N	N	N	1, 2, 3
2015-05-26	35	M	1	10	Y	90/10	90/10	30/70	3/2/1	더마코 , 노바손	Y, 10	2	1	1/1	1	1	1	1	1	3	1	1	1	1	3	3	7	N
2015-05-26	44	M	2	10	Y	90/10	90/10	20/80	2/1/3	쎄레스톤지크림, 쎄레마일드연고, 유니살	N	4	5	3/2	3	1	1	1	1	1	1	1	1	3	3	1, 2, 3, 4	7	Y	3, 4	Y	Y	N	N	N	N	N	N	4, 5, 6	Y	1	1	1	4/3/2/1/5, 환자특성중 민감성피부	1, 2, 6	1, 2	3/2/1
2015-05-26	50	F	8	10	N	95/5	90/10	5/95	2/1/3	새크라손연고 더마로얄크림 보두레아크림	N	4	5	3/5	2	1	1	2	2	1	2	1	2	2	2	1, 2	14	Y	3, 4	Y	N	N	N	N	N	Y	N	1, 5, 7	N				3/1/2/4/	1, 2, 8	1, 3	1/2/3
2015-05-26	52	F	8	30	N	30/70	90/10	50/50	3/2/1	캄비덤지 쎄레손크림 노바손	N	2	2	2/2	1	1	1	3	2	2	1	1	2	1	3	1, 2, 3, 4, 5, 6, 장기간 사용시	7	N		N	N	N	N	Y	N	N	N	1, 2, 4	Y	1	1	1	1/2/3/4/	1, 2, 7	1	3/2/1
2015-05-26	50	M	8	19	Y	70/30	90/10	60/40	2/1/3	쎄레스톤지 크림, 프러스지, 센테론연고,	Y, 30	2	1	3/1	1	1	1	3	1	1	2	1	2	2	3	3, 4	7	Y	1, 3	N	N	N	N	N	N	N	N	1, 3, 4	Y	5	5	5	3/4/5/2/1, 부작용에 대한 인식 없음	1, 2, 8	1, 3, 4, 경구용 의약품 사용 권고	3/2/1
2015-05-26	54	F	4	22	Y	30/70	90/10	10/90	3/2/1	크마론지,쎄실,바로마지,엘린플러스,	Y, 80	2	1	3/5	2	1	1	2	1	2	2	1	2	3	2	3, 5, 6, 약국에서 투약할 단계가 아닌 환자	30	Y	3, 4	Y	Y	N	N	N	N	N	N	1, 3, 6	N				2/3/4/1/	1, 2, 8	1, 3	3/2/1
2015-05-26	43	M	8	13	Y	40/60	90/10	20/80	2/1/3	지스톤, 베로아,엘린플러스크림	N	4	3	1/1	1	1	2	3	2	3	1	1	3	3	3	5	15	N		N	Y	N	N	N	N	N	N	1, 4, 6	N				3/2/1/4/	1, 2, 11	1	3/2/1
2015-05-26	65	M	9	35	Y	5/95	90/10	40/60	2/1/3	마데카솔 쎄레스톤지 리도맥스크림	N	2	5	5/10	2	1	1	3	2	2	2	2	2	1	3	1	5	N		N	Y	N	N	N	N	N	N	1, 5, 6	N				2/4/3/1/	1, 2, 4	1	3/2/1
2015-05-26	27	M	11	4	Y	70/30	50/50	70/30
2015-05-26	47	M	13	21	Y	60/40	90/10	30/70	2/1/3	크로베겐에이크림,베로아크림,리도멕스크림	N	4	3	2/1	3	2	2	1	2	2	2	2	2	2	2	3	5	Y	3, 4	N	Y	N	N	N	N	Y	N	1, 2, 5	N				4/3/1/2/	2, 4, 8	1	3/2/1
2015-05-26	52	M	5	20	N	2/98	100/	10/90	1/3/2	이보드람,레스톤,베로아	Y, 10	4	2	2/3	1	1	1	2	1	1	1	1	1	1	1	2, 3, 5	10	N		N	Y	N	Y	N	N	Y	Y	1, 2, 5	Y	0	0	0	1/4/3/2/5, 습관적사용	2, 6, 11	1	3/2/1
2015-05-26	36	F	13	1	N	30/70	50/50	50/50	2/1/3	지스톤크림,엘린플러스크림, 크마론 지	N	4	1	1/2	1	1	2	3	1	1	3	1	1	2	3	1, 2, 3, 4, 5, 6, 치료기간동안 호전되지 않을 경우.	10	N		N	Y	N	N	N	Y	N	N	1, 5, 6	N				3/4/1/2/	1, 3, 4	1	2/3/1
2015-05-26	49	M	14	18	Y	50/50	90/10	20/80	2/1/3	더마큐연고, 노바손크림, 리도멕스크림	Y, 30	2	2	2/2	2	1	1	1	1	1	2	1	2	2	1	1, 2, 3, 4, 5	10	N		N	N	N	N	N	N	N	N	1, 2, 5	N				1/4/3/2/5, .	2, 3, 8	1	3/2/1
2015-05-26	32	M	14	1	N	60/40	90/10	10/90	2/1/3	물리나, 네오탄, 더마큐	N	4	1	1/1	1	1	2	2	2	3	2	1	1	2	3	1, 2, 3, 4	14	Y	2, 4	Y	Y	N	N	N	N	N	N	1, 2, 3	N				1/3/4/2/5, 기간 미준수	1, 2, 4	1	3/2/1
2015-05-26	36	M	15	10	Y	50/50	80/20	0/100	3/1/2	세레스톤지,리도멕스,더마로얄	N	4	1	2/5	3	1	1	2	2	1	1	1	1	3	3	1, 2, 3, 4	7	Y	3, 4	Y	N	N	N	N	N	N	N	1, 2, 3	N				2/3/1/4/	2, 3, 6	1	2/3/1
2015-05-26	35	F	7	8	Y	20/80	99/1	70/30	1/2/3	컴비덤지, 노바손, 더마큐	Y, 30	4	3	3/3	1	1	2	3	1	3	1	1	1	3	2	1, 2, 3, 4, 5	20	Y	3, 4	Y	Y	N	N	N	N	N	N	1, 3, 5	N				2/4/3/1/	1, 2, 6	1	3/2/1
2015-05-26	53	F	16	15	Y	50/50	70/30	30/70	2/1/3	노바손연고 쎼레스톤지 하이드코트연고	N	2	3	2/5	1	2	2	3	3	2	3	1	2	2	2	1, 2, 3, 4, 5	7	Y	3, 4	Y	N	N	Y	N	N	N	N	2, 4, 6	N				2/4/3/1/	1, 2, 6	1	3/2/1
2015-05-26	39	M	8	10	N	90/10	90/10	10/90	3/1/2	쎄스틴,더마쎄지,더마로얄	Y, 10	2	10	5/2	1	1	1	2	1	1	3	1	2	1	1	1, 2, 3, 5	7	Y	4, 5	Y	N	N	N	N	N	N	N	1, 2, 4	N				3/4/2/1/	2, 5, 10	1, 3	3/2/1
2015-05-26	48	F	8	25	Y	10/90	100/0	30/70	3/1/2	노바손 복합마데카솔 쎄레스톤지	N	2	5	2/3	1	1	1	2	2	1	1	1	1	2	2	2, 4, 5	5	Y	2, 4	Y	Y	N	N	N	N	N	N	1, 3, 6	N				1/4/3/2/5, ..	1, 2, 6	1, 3	3/2/1
2015-05-26	15	F	1	56	N	56/44	4/96	4/96	1/2/3	454	N	1	4	4/4	1	3	2	3	2	3	3	2	3	2	1	6, 4	5	N		Y	N	Y	Y	N	N	N	N	2, 4, 5	Y	09	09	09	4/3/2/5/1	7, 8, 10	1, 2, 3	1/2/3
2015-05-27	28	F	1	0	Y	50/50	50/50	50/50	2/1/3	-	N	2	10	5/5
2015-05-27	35	F	1	6	Y	40/60	90/10	50/50	2/1/3	노바손, 지스톤, 세레스톤지	Y, 40	2	2	2/1	1	1	2	2	2	2	2	2	2	2	3	2, 3, 5	14	Y	3, 4	Y	Y	N	N	N	N	Y	N	1, 3, 5	N				2/4/3/1/	1, 2, 10	3	3/2/1
2015-05-27	53	F	1	30	N	80/20	95/5	5/95	1/2/3	베로아크림 더마로얄크림 노바손크림	N	4	5	5/10	3	1	2	2	2	2	1	1	1	2	3	2, 5	14	Y	2, 4	Y	Y	N	Y	Y	N	N	N	1, 3, 5	N				2/1/3/4/	2, 4, 6	1	3/2/1
2015-05-27	33	F	1	5	Y	70/30	30/70	20/80
2015-05-27	49	F	8	20	N	40/60	30/70	60/40
2015-05-27	40	F	14	6	N	70/30	50/50	50/50	3/1/2	쎄레스톤지, 노바손,하이트리크림	N	2	1	1/3	1	1	3	2	3	3	3	1	1	2	3	3, 4	7	Y	1, 2	N	Y	N	N	N	N	N	N	1, 2, 5	N				4/3/1/2/5, 기타	2, 6, 10	1	3/2/1
2015-05-27	29	F	14	6	N	66/34	78/22	30/70	3/1/2	노바손, 쎄레스톤지, 더마로얄, 유니살	Y, 80	4	5	3/5	1	1	2	2	3	3	3	1	2	2	2	2, 3	10	Y	4, 5	Y	N	N	N	N	N	N	N	2, 3, 4	N				1/4/3/2/	1, 2, 6	1	3/2/1
2015-05-27	28	M	8	4	Y	80/20	100/0	50/50	3/1/2	아실로크림 (쎄레스톤지 동일제제) 더마로얄크림(히드로코르티손0.5% + 로얄젤리 외 기타성분 복합제제) 엘린플러스크림(카네스텐 플러스 동일제제)	N	4	3	3/3	2	1	2	1	2	1	1	1	2	1	1	1, 2, 3, 4, 5	7	Y	3, 4	N	N	N	Y	Y	N	N	N	1, 4, 5	N				3/2/4/1/	1, 2, 4	1	3/2/1
2015-05-27	32	F	4	5	Y	20/80	100/0	10/90	2/1/3	엘린플러스, 아로마솔, 베로신-G	N	6, 구두복약+복약지도서프린트+별도 주의사항 수기기재	3	4/2	1	1	1	2	1	1	2	1	1	1	3	1, 2, 3, 4, 5	14	Y	4, 6, 현실적으로 의사들이 주의사항을 지키지 않고 처방함	Y	N	N	N	N	N	N	N	1, 3, 5	N				1/4/3/2/	2, 4, 6	1, 3	3/2/1
2015-05-28	61	M	1	34	N	60/40	95/5	30/70	2/1/3	락티코트크림,노바손크림, 보송크림,쎄레코트크림	Y, 70	2	1	3/5	1	1	2	2	2	2	1	1	2	2	1	1, 2, 3, 4, 5	7	Y	3, 4	N	N	N	N	N	N	N	N	2, 4, 6	N				1/2/3/4/5, 보관관리부주의,유효기간경과	2, 6, 10	1, 2	3/2/1
2015-05-28	49	F	1	10	Y	70/30	90/10	20/80	2/1/3	아이지크림, 노바손크림, 리도맥스크림	Y, 10	2	1	5/5	1	1	2	1	1	1	1	1	1	2	1	2, 4	5	Y	3, 4	N	Y	N	N	N	N	N	Y	3, 4, 6	N				2/4/1/3/	1, 10, 11	1	3/2/1
2015-05-28	28	F	1	1	Y	20/80	70/30	80/20	3/1/2	복합마데카솔연고, 데마메타크림, 락티코트크림, 쎄레스톤지크림,	N	2	3	5/3	1	1	1	2	1	1	1	1	1	3	3	1, 3, 4	30	Y	1, 4	Y	Y	N	Y	Y	N	Y	N	2, 3, 4	Y	10	5	5	4/1/2/3/5, 기타	2, 6, 8	1	3/2/1
2015-05-28	26	F	6	5	N	90/10	70/30	20/80	2/1/3	베타크림, 물리나겔, 세레스톤지, 리도멕스 크림	N	4	1	2/1	1	1	1	1	1	1	1	1	1	1	1	1, 2, 3	28	N		N	N	N	N	N	N	N	N	1, 2, 4	N				1/3/4/2/	1, 2, 11	1	3/2/1
2015-05-28	39	F	6	5	N	10/90	100/0	5/95	2/3/1	더마로얄크림, 아토미겔, 하티손로션	N	4	1	1/2	1	1	2	3	1	2	3	1	1	2	2	1, 2, 5	7	Y	1, 6, 환자가 들으려고 하지 않음	N	Y	N	N	N	N	N	N	1, 4, 6	N				2/3/4/1/5, 기제나 다른 성분으로 인한 부작용	1, 2, 8	1, 3	3/2/1
2015-05-28	36	M	17	1	N	30/70	50/50	30/70	1/2/3	리도맥스크림, 노바손크림, 락티케어HC1%	N	4	3	2/2	1	1	2	3	1	1	2	1	1	3	3	2, 4	5	Y	2, 4	N	N	N	N	N	N	N	N	1, 2, 5	N				2/4/1/3/	1, 6, 11	1	3/2/1
2015-05-28	43	F	15	21	Y	30/70	90/10	70/30	3/1/2	캄비손연고,쎄레스톤지크림,하이로손크림	N	4	3	2/2	2	2	1	3	2	3	2	2	2	2	2	2, 3, 4	7	Y	1, 4	N	Y	N	N	N	N	N	N	3, 4, 6	N				1/4/3/2/5, 유효기간경과등	1, 2, 11	1, 2, 3	1/2/3
2015-05-28	28	F	1	3	Y	90/10	80/20	10/90	3/1/2	더마쎄지 네오탄 티로서겔 박트로반	N	2	3	2/1	3	2	3	2	2	3	3	1	2	3	3	2	15	Y	2, 3	N	N	N	N	N	N	N	N	1, 3, 5	N				2/4/3/5/1	1, 2, 6	1	1/2/3
2015-05-29	43	M	8	8	Y	20/80	80/20	20/80	3/1/2	지스톤, 세크라손, 쎄레스톤지	Y, 10	4	1	1/1	3	1	2	3	3	3	3	1	3	2	1	2	14	N		Y	Y	N	N	Y	Y	Y	N	1, 2, 5	N				1/4/3/2/	1, 2, 10	1	3/2/1
2015-05-29	27	F	1	1	Y	70/30	90/10	10/90	2/1/3	리도멕스, 센테론,노바손	N	2	3	1/2	1	1	2	1	3	3	1	1	2	1	3	1, 2, 3, 4, 5	7	Y	2, 4	N	N	N	N	N	N	N	N	1, 2, 5	Y	0	5	5	4/2/1/3/	1, 4, 10	1, 3	3/2/1
2015-05-29	25	F	1	3	N	70/30	70/30	60/40	1/2/3	리도맥스, 보송크림, 노바손크림	N	2	1	1/1	2	2	3	3	3	3	3	1	2	3	3	3	14	N		Y	Y	Y	N	N	N	N	N	1, 2, 3	N				2/1/3/4/	1, 3, 4	1, 2, 3	3/1/2
2015-05-30	53	F	1	20	Y	30/70	50/50	50/50	3/1/2	세레스톤지 지스톤 세크라손	N	4	5	10/10	2	1	1	1	1	1	1	1	1	1	1	2	5
2015-05-30	53	M	8	14	N	20/80	80/20	10/90	2/1/3	베로신-G 크림, 아토미겔, 쎄레스톤-지 크림	Y, 5	4	2	2/1	1	1	3	1	1	3	1	1	1	1	3	2, 3, 4	14	Y	3, 4	N	N	N	N	N	N	N	N	1, 2, 3	N				1/3/4/2/5, 사용부위	2, 5, 10	1	3/2/1
2015-06-02	41	F	1	12	N	50/50	90/10	10/90	2/1/3	아셈지, 스몰, 노바손	N	2	1	1/2	1	1	2	3	2	3	2	1	1	2	3	2, 3, 5	15	Y	3, 4	Y	N	N	N	N	N	Y	N	1, 2, 5	N				1/4/2/3/	1, 2, 6	1, 3	3/2/1
2015-06-02	43	F	1	16	N	50/50	90/10	50/50	3/2/1	노바손 복합마데카솔 쎄레스톤지	Y, 20	2	1	1/1	1	1	1	2	2	3	1	1	1	2	2	3	14	N		Y	Y	N	N	N	N	Y	Y	1, 3, 4	N				1/4/3/2/	2, 8, 11	1	3/2/1
2015-06-02	38	F	8	5	Y	20/80	95/5	30/70	2/1/3	보송크림. 세린드연고,더마쎄지크림	N	2	5	1/1	1	1	3	2	1	3	1	1	1	1	3	3, 5	7	Y	2, 3	Y	Y	N	N	N	N	N	N	1, 2, 4	N				1/4/3/2/	2, 4, 6	1	3/2/1
2015-06-03	39	F	5	16	N	50/50	90/10	10/90	3/1/2	쎄레스톤지.레스톤.아리코트	N	4	1	1/1	1	1	3	3	3	3	3	1	3	2	3	2, 5	7	N		Y	Y	N	N	N	N	Y	N	1, 3, 6	N				3/4/2/1/5, 1	1, 2, 11	1	3/2/1
2015-06-04	50	F	2	27	N	98/2	95/5	10/90	2/1/3	세코론.리도맥스.하티손0.1	Y, 5	2	2	5/3	1	1	1	1	1	1	1	1	1	1	2	2, 5	14	N		Y	N	N	N	N	N	N	N	1, 2, 3	N				3/1/2/4/5, 별로없음	3, 4, 6	1, 2	3/2/1
2015-06-04	26	F	8	3	N	80/20	10/90	80/20	2/1/3	쎄레스톤지, 보송, 마데카솔	N	2	2	2/1	1	1	3	3	3	3	1	1	1	2	3	1, 2, 4, 5	14	Y	4, 6, 환자가 바쁘다고 듣기 싫어함	Y	Y	N	Y	Y	N	N	N	3, 4, 6	N				2/3/4/1/	1, 4, 5	1, 3	3/2/1
2015-06-04	25	M	8	1	Y	40/60	80/20	40/60
2015-06-04	52	F	4	11	Y	80/20	80/20	10/90
2015-06-04	81	M	10	20	Y	20/80	30/70	20/80
2015-06-04	29	M	14	3	Y	30/70	50/50	10/90	3/1/2	쎄레스톤지 더마큐 지스톤	N	2	3	5/3	1	1	2	2	3	3	2	2	2	3	2	2, 3	7	Y	2, 3	Y	Y	N	N	Y	N	Y	N	1, 3, 7	Y	5	5	5	1/2/4/3/	1, 4, 8	1	3/2/1
2015-06-04	26	F	14	3	N	80/20	90/10	50/50	2/1/3	쎄레스톤지 마데카솔 락티케어	N	2	3	3/2	1	1	3	1	1	1	3	1	1	1	3	1, 2, 3, 5	15	N		Y	Y	Y	Y	Y	Y	N	N	1, 2, 5	N				2/4/3/1/	2, 4, 5	1, 3	3/2/1
2015-06-04	28	M	5	3	Y	70/30	75/25	10/90	2/1/3	삼아리도맥스크림, 마데카솔, 쎄레스톤지	N	2	4	5/2	1	1	2	3	2	2	1	1	1	1	3	2, 3, 4, 5	3	Y	2, 4	N	Y	N	Y	Y	N	N	N	3, 4, 5	N				3/2/1/4/	1, 6, 11	1, 3	3/2/1
2015-06-04	31	F	4	1	N	80/20	90/10	20/80	2/1/3	노바손,쎄레톤(쎄레스톤지),엘린플러스,보송,리도멕스	Y, 90	2	1	1/1	3	1	1	2	2	3	1	1	1	2	2	2, 3, 4	7	Y	1, 4	N	Y	N	N	N	N	N	N	1, 3, 5	N				4/3/1/2/	1, 2, 11	1	3/2/1
2015-06-04	29	M	1	2	N	75/25	70/30	5/95	2/1/3	보송크림	N	2	10	2/3	1	1	1	1	1	1	1	1	1	1	1	1	30	N		N	N	N	N	N	N	N	N	1, 2, 3	Y	10	10	10	1/3/4/5/2	1, 2, 3	1	1/2/3
2015-06-04	27	M	9	2	N	80/20	60/40	10/90	3/1/2	-	N	2	3	5/3	1	1	1	3	1	1	1	1	1	3	3	3, 4, 5	7	Y	2, 4	Y	Y	N	N	N	N	N	N	1, 3, 5	N				2/4/3/1/	1, 5, 10	1	3/2/1
2015-06-05	31	M	8	3	Y	70/30	90/10	20/80	2/1/3	후시딘 마데카솔 노바손 보송크림	Y, 5	2	2	2/3	2	1	2	3	2	2	3	1	1	2	2	1, 2, 3	14	Y	2, 4	N	Y	N	N	N	N	Y	N	1, 2, 5	N				2/4/3/1/	1, 4, 11	1, 3	3/2/1
2015-06-05	29	F	1	5	N	73/27	89/11	46/54	2/1/3	쎄레스톤지 크림, 캄비손 소프트, 리도멕스	N	2	5	2/5	2	1	2	2	1	1	1	1	1	1	2	1, 2, 3, 4, 5	7	Y	1, 2	Y	Y	N	N	N	N	Y	N	1, 2, 3	N				2/3/4/1/	1, 2, 6	1	3/2/1
2015-06-05	26	F	8	2	Y	80/20	90/10	10/90	2/1/3	더마큐 쎄레스톤지 리도맥스	Y, 10	4	2	3/5	1	1	1	3	2	2	1	1	2	3	3	2, 3, 5	14	Y	2, 4	N	Y	N	Y	Y	N	N	N	1, 3, 4	N				2/4/3/1/	1, 2, 8	1, 3	1/2/3
2015-06-05	30	M	5	7	Y	80/20	80/20	50/50
2015-06-05	36	F	1	4	Y	50/50	80/20	20/80	1/2/3	엘린플러스. 하티손로션 1%. 지스톤크림	Y, 65	2	5	10/10	1	1	1	2	2	1	1	1	1	1	2	1, 2, 3, 4, 5	14	Y	2, 4	N	Y	N	N	N	N	N	N	3, 4, 5	N				3/4/2/1/	1, 2, 5	1, 2, 3	3/2/1
2015-06-05	28	M	1	2	N	30/70	50/50	20/80	2/1/3	오라메디연고, 리도멕스, 보송크림	Y, 75	2	2	3/3	1	1	1	2	1	1	2	1	1	2	2	2, 3, 4, 5	14	N		Y	Y	N	N	N	N	N	N	1, 4, 5	Y	1	0	1	4/3/1/2/	1, 6, 8	1, 3	1/2/3
2015-06-05	27	F	8	4	Y	95/5	98/2	20/80	2/1/3	리도멕스 , 쎄레코트, 노바손	N	4	1	2/2	2	1	1	3	2	2	1	1	1	1	1	2, 3	14	Y	2, 4	N	N	N	N	N	N	Y	N	1, 3, 4	N				4/3/1/2/5, 유통기한 지난 약품 사용	1, 6, 8	1, 3	1/2/3
2015-06-05	29	M	1	2	N	80/20	90/10	50/50	3/1/2	리도맥스, 지스톤크림, 더마로얄	Y, 80	2	5	5/5	1	1	1	2	2	1	1	2	1	1	2	1, 2, 3, 4, 5	7	Y	3, 4	Y	Y	Y	Y	Y	Y	Y	Y	1, 3, 4	N				1/3/2/4/5, 오래된 약 사용	1, 8, 11	1	2/3/1
2015-06-05	63	F	8	20	Y	80/20	80/20	90/10	2/1/3	하티손 세레스톤지 크린지	Y, 90	2	3	3/3	1	1	1	1	1	1	1	1	1	1	1	1, 3, 4	7	N		Y	Y	Y	Y	Y	Y	Y	Y	1, 2, 3	N				1/2/4/5/3	2, 7, 8	1	3/2/1
2015-06-05	49	F	9	21	Y	85/15	100/0	20/80	2/1/3	세코론지,세레스톤지,하티손로션	Y, 01	2	1	1/1	1	2	1	1	2	3	1	1	1	2	2	1, 2, 3, 4, 5	14	Y	3, 4	Y	N	N	N	N	N	N	N	3, 4, 8, tv 종편방송	N				4/3/2/1/5, 습관적 장기사용	1, 2, 4	1	3/2/1
2015-06-05	40	M	9	10	Y	50/50	90/10	30/70	2/1/3	노바손-쎄레스톤지-쎄레마일드	N	2	1	1/1	1	1	1	2	2	2	2	2	2	2	2	2	7	N		Y	Y	N	N	N	N	N	N	1, 2, 5	N				2/1/3/4/	1, 2, 8	1	3/2/1
2015-06-05	26	F	8	2	Y	80/20	10/90	10/90	2/1/3	더마큐 쎄레스톤지 리도맥스	Y, 25	2	2	3/5	1	1	1	3	2	2	2	1	2	3	3	2, 3, 5	14	Y	2, 4	N	Y	N	N	Y	N	N	N	1, 3, 4	N				2/4/3/1/	1, 2, 11	1, 3	1/2/3
2015-06-05	52	M	16	20	Y	70/30	50/50	80/20	3/1/2	마데카솔 쎄레스톤지 아실로	N	1	1	1/1	2	3	3	2	2	3	1	1	1	1	3	2, 3	10	N		Y	Y	Y	N	Y	N	Y	Y	1, 3, 4	N				2/3/1/4/	1, 3, 5	1	2/3/1
2015-06-05	29	M	13	4	Y	70/30	80/20	20/80	2/1/3	베타크림, 리도멕스, 쎄레스톤지	N	1	2	3/3	2	1	2	3	2	2	2	1	2	3	2	1, 2, 3, 5	7	Y	2, 4	Y	Y	N	N	N	N	Y	N	3, 4, 5	Y	5	5	5	2/4/3/1/	2, 5, 6	1	1/2/3
2015-06-05	28	M	1	3	Y	40/60	90/10	20/80	2/1/3	쎄레스톤지, 세르나, 베타엠	N	4	2	5/3	1	1	2	2	2	1	3	1	2	2	3	1, 2, 3, 4, 5	14	Y	1, 4	Y	Y	N	Y	Y	N	N	Y	1, 2, 5	N				2/4/3/1/	1, 5, 10	1, 3	3/2/1
2015-06-05	27	M	1	2	Y	90/10	90/10	50/50	1/2/3	쎄레스톤지크림 노바손크림 리도멕스크림	N	2	3	3/3	2	1	2	3	2	1	2	1	1	2	2	3	15	Y	4, 5	Y	Y	N	N	N	N	Y	N	1, 2, 3	N				1/2/3/4/	1, 4, 8	1, 3	3/1/2
2015-06-05	29	M	4	3	Y	60/40	80/20	30/70	3/2/1	노바손 쎄레스톤지 컴비덤지 마데카솔	Y, 80	2	1	2/3	1	1	3	1	2	3	1	1	1	2	2	1, 2, 3, 4	7	Y	1, 4	N	N	N	N	N	Y	N	Y	1, 3, 5	N				4/3/2/1/5, 피부상태를 고려하지 않는 사용	1, 2, 8	1, 2, 3, 4, 부작용을 없앨 수 있는 약품 투약권고	3/2/1
2015-06-06	29	M	1	3	N	90/10	60/40	30/70	2/1/3	쎄레스톤지. 복합마데카솔. 리도맥스	N	2	2	2/2	1	1	1	1	1	1	1	1	1	1	1	1, 2, 3	14	N		Y	Y	N	N	N	Y	Y	Y	1, 2, 3	N				1/2/3/4/5, 오래사용	1, 2, 3	1	2/3/1
2015-06-06	38	F	4	6	Y	70/30	70/30	50/50	2/1/3	노바손, 더마로얄로션, 엘린플러스	Y, 15	4	1	3/1	2	2	2	1	2	3	3	1	2	2	2	1, 2, 4	3	Y	1, 4	Y	N	N	N	N	N	N	N	3, 4, 6	N				2/1/4/3/	1, 4, 6	1	3/2/1
2015-06-06	34	F	11	1	N	30/70	60/40	60/40	2/1/3	보송크림 리도맥스 마데카솔	N	4	1	2/2	1	1	1	1	1	2	2	1	1	2	2	5	14	Y	3, 4	Y	Y	N	N	N	N	N	N	1, 2, 3	N				3/1/4/2/	2, 5, 8	1	3/2/1
2015-06-07	26	F	3	2	Y	90/10	70/30	20/80
2015-06-08	26	F	3	2	Y	90/10	90/10	20/80
2015-06-09	45	M	8	9	Y	90/10	80/20	50/50	3/1/2	더마쎄지크림, 더마로얄크림, 엘린플러스크림, 쎄레스톤지크림	Y, 10	2	1	2/5	1	1	2	3	1	1	3	1	1	1	3	1, 2, 3, 4, 5, 6, 대상포진으로 의심되는 경우	7	Y	3, 4	N	N	N	N	N	N	N	N	1, 2, 4	N				1/4/3/2/5, 유효기관경과 제품 사용	2, 6, 11	1	3/2/1
2015-06-09	45	M	2	10	Y	99/1	99/1	99/1
2015-06-09	33	M	12	6	Y	60/40	90/10	60/40	3/1/2	쎄레마일드,하티손로션,쎄레스톤지	Y, 10	2	2	5/1	1	1	3	1	2	2	1	1	1	2	2	2, 4	30	Y	3, 4	Y	Y	N	N	N	N	N	N	1, 3, 5	N				3/4/2/1/5, 장기간 사용	2, 4, 6	1, 3	3/2/1
2015-06-10	30	M	8	5	N	80/20	50/50	10/90	3/1/2	새크라손 보송크림 클리스톤지	Y, 80	4	1	1/1	1	1	1	2	2	2	2	2	2	2	2	2, 3	30	Y	1, 4	Y	Y	N	N	N	N	N	N	1, 2, 3	N				1/2/4/3/	2, 5, 6	1	3/2/1
2015-06-10	26	M	11	1	N	80/20	90/10	10/90	1/3/2	아리코트-에스 더마쎄지 마데카솔	N	4	2	2/3	3	1	2	2	3	3	2	1	2	3	3	2, 3, 5	14	N		N	Y	N	N	N	N	N	N	1, 2, 3	N				1/2/3/4/	2, 4, 6	3	3/2/1
2015-06-11	28	M	2	2	N	1/99	2/98	3/97
2015-06-11	29	F	1	3	Y	90/10	95/5	90/10
2015-06-11	50	F	1	20	N	85/15	95/5	20/80	2/1/3	프러스지크림 크마론지크림 쎄레스톤지크림	N	2	5	5/3	1	1	2	1	2	2	3	1	1	1	2	1, 2, 3, 4, 5	7	Y	3, 4	Y	Y	N	N	N	N	N	N	1, 2, 5	N				1/4/2/3/	2, 4, 6	1, 3	3/2/1
2015-06-11	46	M	1	20	Y	60/40	90/10	20/80	2/1/3	더마쎄지크림. 쎄레스톤지크림,세린드연고, 보송크림. 락티케어HC로션 1%	Y, 1	2	2	2/1	1	1	2	3	1	1	3	1	1	2	1	1, 2, 3, 4, 5	7	Y	3, 4	N	N	N	N	N	N	N	Y	1, 2, 3	N				2/3/4/1/	1, 2, 4	1	3/2/1
2015-06-11	47	F	1	14	Y	50/50	99/1	50/50	1/2/3	보송크림 비판텐연고 하티손크림	N	4	1	1/2	1	1	3	2	1	1	1	1	2	2	2	1, 2	7	N		N	N	N	N	N	N	N	N	1, 2, 3	N				2/1/3/4/5, 의사약사의 설명부족으로	1, 2, 8	1	3/2/1
2015-06-11	40	M	1	12	Y	90/10	95/5	5/95	2/1/3	컴비덤지,.쎄레스톤지. 보송크림	N	2	1	3/3	1	1	1	1	2	2	2	1	1	2	2	2, 3, 4, 5	28	Y	1, 4	Y	Y	N	N	Y	N	N	Y	1, 2, 5	N				2/3/4/1/	1, 2, 6	1, 2	3/2/1
2015-06-11	49	F	1	15	Y	30/70	90/10	50/50	3/2/1	베로신 g, 쎄레스톤지. 쎄레마일드	N	4	1	1/1	1	2	2	2	2	2	2	1	1	2	2	2, 4	10	Y	2, 4	Y	Y	N	N	N	N	Y	Y	1, 2, 3	N				1/3/2/4/	4, 6, 10	1	3/2/1
2015-06-11	32	F	1	5	N	50/50	30/70	10/90
2015-06-11	50	M	4	20	Y	50/50	30/70	30/70	3/1/2	쎄레스톤지 지스톤 세스틴크림	Y, 10	2	1	1/1	2	1	1	2	2	2	3	2	2	2	3	3	7	N		Y	N	N	N	Y	N	N	N	1, 2, 4	N				1/3/2/4/	2, 5, 11	1	3/2/1
2015-06-11	62	M	4	30	N	85/15	85/15	10/90	3/1/2	쎄레스톤지 리도멕스크림 캄비손소프트크림	N	2	15	5/5	2	2	1	3	2	3	2	2	3	3	2	2, 4	20	Y	1, 2	Y	Y	N	N	N	N	N	N	1, 2, 5	N				1/4/3/2/	1, 2, 4	1	2/3/1
2015-06-11	48	F	8	19	Y	20/80	90/10	10/90	2/1/3	크마론지연고. 쎄레스톤지연고.보송연고. 하타손로션,리도맥스연고.로션	Y, 5	2	1	3/3	1	1	1	2	2	2	1	1	1	2	2	2, 3, 5	5-7	Y	1, 4	Y	N	N	Y	N	N	N	N	1, 2, 5	N				1/3/2/4/5, 지인과 같이 사용	1, 4, 8	1	3/2/1
2015-06-11	49	F	4	20	Y	2/98	2/98	20/80	3/1/2
2015-06-11	52	M	6	30	N	80/20	80/20	10/90	2/3/1	아실로.쎄레스톤지,보송	Y, 1	2	2	3/3	2	1	1	1	2	1	2	1	1	1	2	1, 2, 3, 4, 5	5	Y	3, 4	Y	N	N	N	N	N	N	N	1, 4, 5	N				1/3/4/2/5, 약물알러지	2, 3, 4	1, 3	3/2/1
2015-06-11	70	F	11	25	N	0/100	0/100	30/70
2015-06-11	26	M	12	1	N	80/20	0/100	100/0	1/2/3	더마큐 크린지 쎄레코트	N	4	0	1/1	1	1	3	2	2	3	3	1	1	3	3	3, 5	안함	Y	2, 3	N	N	N	N	N	N	N	N	1, 3, 4	N				1/4/2/3/	1, 2, 6	1	3/2/1
2015-06-11	45	M	12	18	N	5/95	95/5	5/95	3/2/1	베타겐지크림.미소스킨크림.쎼레스톤지크림	Y, 20	4	1	1/1	1	1	3	3	3	3	2	1	3	3	3	1, 2, 3, 4	5	Y	1, 3	N	N	N	N	N	N	N	N	1, 3, 6	N				2/5/3/1/4	2, 6, 11	1, 3	2/3/1
2015-06-11	54	M	14	30	Y	50/50	90/10	10/90	2/1/3	아리코트에스[일동 마데카솔 쎄레스톤지	Y, 10	2	1	1/1	3	2	3	3	3	3	3	2	2	2	2	2, 3	7	N		N	Y	Y	N	N	N	N	N	1, 2, 3	N				1/2/4/3/	1, 3, 4	1	1/2/3
2015-06-11	39	M	14	13	Y	60/40	90/10	30/70	2/1/3	노바손크림 세레코트크림 세레스톤지크림	Y, 5	4	1	2/1	2	1	1	1	2	2	2	1	2	2	2	1, 2, 3, 4, 5	14	Y	3, 4	Y	Y	N	Y	Y	N	N	N	1, 2, 3	N				2/4/3/1/	1, 4, 6	1	3/2/1
2015-06-11	52	M	7	28	Y	50/50	90/10	10/90	3/1/2	크린지크림. 지스톤크림..쎄레스톤지	N	4	1	1/1	2	2	1	2	2	1	1	1	1	1	2	2	5	Y	3, 4	N	N	N	N	N	N	N	N	1, 2, 5	N				1/2/3/4/	2, 6, 8	1	3/1/2
2015-06-11	54	M	15	26	N	30/70	90/10	10/90
2015-06-11	45	F	15	20	Y	96/4	99/1	95/5	3/1/2	쎄리스톤지크림, 복합마데카솔연고, 데마코트에스크림	N	4	1	1/2	1	1	3	3	1	3	3	1	3	1	1	1, 2, 3, 4, 5, 6, 잘 낫지 않는다며 더 쎈 제품을 찾는 경우	7	Y	3, 4	N	Y	N	N	N	N	N	N	1, 4, 5	N				3/4/2/1/	1, 2, 6	1	1/3/2
2015-06-11	33	F	16	6	Y	10/90	50/50	20/80	2/1/3	컴비덤지연고, 신신무피로신연고, 후시딘연고, 스몰크림, 마데카솔연고	Y, 5	2	2	2/1	1	1	3	1	2	3	3	1	2	3	3	1, 2, 6, 약물 사용후 증상완화가 안되는 경우	7	Y	3, 4	Y	Y	N	N	N	N	N	N	1, 3, 5	Y	5	5	10	3/1/4/2/	1, 2, 6	1	3/2/1
2015-06-11	72	M	8	40	Y	70/30	60/40	95/5	3/1/2	세스틴크림,하로나연고,데마코트에스크림	Y, 80	2	1	2/1	2	3	2	2	2	3	3	1	2	2	3	2	7	Y	2, 6	Y	N	N	N	N	N	Y	N	1, 4, 6	N				4/5/3/2/1	1, 2, 6	1	3/2/1
2015-06-11	50	M	8	25	Y	40/60	90/10	30/70	3/2/1	컴비덤지,쎄레스톤지,마데카솔	Y, 5	4	5	3/1	1	1	1	2	2	2	1	1	1	1	1	2, 3	7	N		Y	Y	N	N	N	N	N	N	1, 4, 6	Y	1	1	1	4/2/1/3/	1, 2, 6	1	3/2/1
2015-06-11	36	M	4	5	N	30/70	70/30	35/65	2/1/3	레스톤크림, 더마로얄크림, 엘린플러스크림, 보송크림, 물리나겔, 더마큐연고, 유니살연고, 리도멕스로션, 하티손로션, 락티케어로션	Y, 5	4	1	1/1	1	1	3	2	3	3	1	1	2	2	3	1, 2, 3, 4, 5	7	Y	2, 4	Y	Y	N	N	N	N	Y	N	1, 2, 3	N				2/3/4/1/	4, 10, 11	1, 2, 3	3/2/1
2015-06-12	72	M	1	36	Y	20/80	90/10	20/80	2/1/3	쎄레스톤지크림 쎄레코트크림 노바손크림	N	4	5	3/3	1	1	2	2	2	3	3	2	2	2	3	1, 2, 3, 4, 5	7	N		Y	Y	Y	N	N	N	Y	Y	1, 4, 5	N				2/4/3/1/	2, 4, 6	1	3/1/2
2015-06-12	60	F	1	36	Y	30/70	90/10	30/70	3/1/2	노바손 크림 / 데마코트 크림 / 보송 크림	N	2	2	2/1	1	1	1	2	1	1	1	1	1	2	1	1, 2, 4, 5	5	N		Y	N	N	N	N	N	N	N	4, 5, 7	N				4/5/2/1/3, 상습적인피부질환시 과잉사용	1, 2, 8	1, 3	3/2/1
2015-06-12	51	F	1	20	Y	50/50	100/0	10/90	3/1/2	노바손크림 더마쎄지크림 더마큐크림	Y, 20	2	2	2/1	2	2	1	2	3	3	2	1	2	2	3	2, 3	7	Y	3, 5	Y	Y	N	N	N	N	N	N	1, 2, 4	N				1/5/3/2/4, 과량사용	1, 2, 6	1, 3	3/2/1
2015-06-12	51	F	1	27	Y	20/80	90/10	10/90	3/2/1	더마큐 아리코트 아셈지	Y, 5	4	10	5/10	1	1	1	1	1	1	1	1	1	2	2	2, 3, 4, 5	14	N		N	N	N	N	N	N	N	N	1, 2, 5	Y	1	1	1	1/4/3/2/5, 특이체질	2, 6, 10	1, 3	3/2/1
2015-06-12	49	F	1	27	Y	99/1	99/1	99/1	1/2/3	락티케어1% 쎄레코트크림 쎄레스톤지	N	2	3	3/5	1	1	1	1	1	1	1	1	1	3	1	1, 2, 5	14	Y	2, 4	N	Y	N	N	N	N	Y	N	1, 2, 3	N				3/4/2/1/5, 과다사용	1, 6, 9	1	1/2/3
2015-06-12	52	M	1	25	Y	90/10	80/20	20/80	3/2/1	베타엠 세레스톤지 리도멕스	N	4	5	2/2	1	1	2	2	2	2	1	1	1	2	2	1, 2	7	Y	2, 3	Y	Y	N	N	N	N	N	N	1, 3, 6	N				4/3/1/2/5, 적용 기간	1, 4, 6	1	3/2/1
2015-06-12	50	F	1	20	Y	80/20	50/50	50/50	3/1/2	복합마데카솔/엘린플러스(카네스텐플러스)/베로아(프레드니솔론)	Y, 1	6, 라벨에 표기	1	1/1	1	1	3	1	2	2	1	1	1	3	3	2, 3, 4, 5	14	Y	3, 4	Y	N	N	N	N	N	N	N	1, 3, 6	N				4/2/3/1/5, ..	7, 9, 11	1	3/2/1
2015-06-12	47	F	1	17	Y	20/80	95/5	50/50	2/1/3	베타엠, 복합마데카솔, 보송	N	2	3	3/3	1	1	1	2	1	2	2	1	1	2	2	1, 2, 3, 4	3	Y	1, 3	N	Y	N	N	N	N	N	N	1, 4, 6	Y	1	0	0	3/4/2/1/	2, 6, 11	1	3/2/1
2015-06-12	46	F	1	15	Y	5/95	99/1	15/85	3/2/1	쎄레론지 쎄레스톤지 더마큐 연고	Y, 80	6, 구두는 반드시 하고 서면도 합니다	3	2/5	1	1	1	1	1	2	1	1	1	1	1	6, 환자가 원해도 적합하지 않을때	2-3	Y	2, 4	N	N	N	Y	N	N	N	N	3, 4, 6	N				2/3/4/1/	1, 2, 3	1, 3	3/2/1
2015-06-12	48	F	1	5	N	90/10	90/10	30/70	3/1/2	세스틴 쎄레스톤지 리도멕스	Y, 80	2	1	1/1	2	2	1	3	1	1	2	1	3	3	3	2, 5	21	Y	3, 4	Y	Y	N	N	N	N	Y	N	1, 2, 3	N				4/1/2/3/	1, 2, 8	1
2015-06-12	49	F	1	20	Y	90/10	90/10	30/70	3/1/2	쎄레스톤지크림.보송크림,리도멕스크림.	Y, 05	4	2	2/1	1	1	1	3	2	2	2	2	2	2	3	1, 2, 3, 4, 5	7	Y	1, 4	N	N	N	N	N	N	Y	N	1, 2, 7	N				2/4/3/1/5, 모르겠음.	6, 8, 10	1	1/2/3
2015-06-12	40	F	1	10	Y	50/50	99/1	20/80	2/1/3	노바손크림 엘린플러스크림 리도맥스	Y, 1
2015-06-12	58	F	2	32	N	10/90	30/70	50/50	2/1/3	리도멕스 새크라손 쎄레스톤G 베로아	Y, 70
2015-06-12	66	M	2	38	N	40/60	40/60	10/90	3/1/2	세실연고 쎄레스톤자크림	N	4	2	2/1
2015-06-12	53	F	2	15	Y	80/20	90/10	30/70
2015-06-12	49	M	2	20	N	5/95	90/10	10/90	3/2/1	크마론지.아리코트에스.더미큐	N	2	2	2/1	1	2	1	2	2	2	2	2	3	2	2	3	7	N		Y	N	N	N	N	N	N	N	1, 2, 3	N				1/2/3/4/	2, 6, 8	1	3/2/1
2015-06-12	65	M	4	35	Y	20/80	100/	10/90	2/1/3	쎄레손크림, 노바손크림, 쎄레마일드연고	N	4	1	1/1	3	2	3	3	3	3	3	1	2	1	2	1, 2, 3, 4, 5	3	Y	1, 3	Y	N	N	N	N	N	N	Y	1, 4, 5	N				1/5/3/2/4	5, 7, 10	1	3/2/1
2015-06-12	58	M	4	28	Y	50/50	90/10	30/70	2/1/3	노바손 스몰지 컴비덤지	Y, 30	4	2	2/2	1	2	1	2	1	2	2	1	1	2	2	3, 4, 5	7	N		Y	Y	N	N	N	N	N	N	1, 2, 4	N				1/3/2/4/	2, 3, 9	1	2/3/1
2015-06-12	50	F	8	25	Y	70/30	100/	80/20	2/1/3	쎄레스톤,더마큐,하티손,	N	1	1	1/1	1	1	1	1	1	2	1	1	1	3	3	4	14	N		Y	Y	N	Y	Y	N	N	N	1, 4, 7	N				4/3/2/1/5, 의존도높	2, 4, 6	1, 4, 자연요법과체질개선요법권함	3/2/1
2015-06-12	42	F	4	17	Y	50/50	90/10	10/90	3/2/1	쎼레코트 더마큐 베데스타지	Y, 10	2	2	3/3	1	1	1	2	2	2	1	1	1	1	1	1, 2, 4, 5	28	Y	2, 4	Y	N	N	N	N	N	N	N	1, 3, 4	N				1/4/3/2/5, ,,	2, 6, 8	1, 3	3/2/1
2015-06-12	40	F	4	10	N	40/60	70/30	20/80	3/1/2	리도맥스,세레스퇀지,더마큐	Y, 10	4	3	3/5	2	1	2	2	2	1	2	2	1	2	2	5	7	N		Y	N	N	N	N	N	N	Y	1, 4, 7	N				4/3/2/1/	4, 9, 11	1	1/2/3
2015-06-12	42	F	8	19	Y	50/50	80/20	50/50	3/2/1	아리코트 에스 크림(일동제약), 엘린플러스크림(테극제약),하이로손크림(태극제약)	Y, 20	4	3	3/2	1	1	2	1	3	3	2	1	1	1	1	1, 2, 3, 5	7	N		Y	Y	N	Y	N	Y	Y	N	1, 4, 6	N				1/3/4/2/5, 환자의 심인적 요인	2, 5, 10	3	3/2/1
2015-06-12	46	M	9	12	Y	80/20	90/10	20/80	2/1/3	세레스톤지,오라메디,캄비손소프트	N	4	1	1/1	2	1	1	2	2	2	3	2	2	3	2	2	7	Y	2, 4	N	Y	N	N	N	N	N	N	1, 2, 6	N				1/4/3/2/	2, 3, 10	1	3/2/1
2015-06-12	40	M	10	10	Y	50/50	90/10	20/80	2/1/3	쎄레코트, 노바손, 마데카솔	N	4	1	1/1	2	1	2	2	3	3	3	2	2	2	3	2, 3, 5	7	Y	1, 4	Y	Y	N	N	N	N	Y	N	1, 2, 5	N				4/3/2/1/	2, 3, 8	1	3/2/1
2015-06-12	49	M	6	26	Y	40/60	90/10	50/50	1/2/3	하이로손크림,레스톤크림,쎄레스톰-지크림	N	4	5	5/5	1	1	1	1	1	1	1	1	1	2	2
2015-06-12	28	F	11	1	Y	60/40	60/40	40/60	2/1/3	세레스톤지크림 더마로얄 엘스킨	Y, 80	4	1	1/1	1	1	2	2	2	3	1	1	2	2	3	2, 3	14	N		Y	Y	N	N	N	N	Y	N	1, 3, 4	N				2/3/1/4/	1, 5, 10	1	3/2/1
2015-06-12	49	F	11	29	Y	5/95	5/95	10/90	3/1/2	셀라스톤크림, 더마로얄크림, 아리코트크림	Y, 5	4	3	2/2	1	1	1	3	2	1	2	1	1	2	1	2, 4, 5	5	Y	1, 3	N	Y	N	N	N	N	N	N	3, 5, 6	N				1/4/2/3/	2, 4, 8	1	3/2/1
2015-06-12	44	F	6	8	N	10/90	90/10	90/10	1/2/3	베로아, 베타엠, 아리코트	N	4	1	1/1	1	1	2	3	3	3	1	1	1	2	3	1, 2	14	N		Y	N	N	N	N	N	N	N	1, 3, 7	N				4/3/2/5/1	1, 2, 6	1	1/2/3
2015-06-12	69	M	12	40	Y	30/70	90/10	20/80	3/1/2	1.쎄레스톤지2.베타엠크림3.아몰지크림	N	4	2	2/2	1	1	2	2	2	2	1	1	1	2	3	4	5	Y	2, 3	N	N	N	N	N	N	N	N	1, 3, 6	Y	3	1	0	2/3/1/4/5, 약물남용	2, 5, 8	1	1/3/2
2015-06-12	38	M	5	8	N	40/60	90/10	20/80	3/1/2	쎄라손크림 , 하이트리크림, 하티손로숀1%	Y, 20	4	2	2/1	1	1	2	1	1	1	1	1	1	1	1	2, 3, 4	7	N		N	N	N	N	N	N	N	N	3, 4, 6	N				3/4/2/1/	4, 8, 10	1	3/2/1
2015-06-12	33	M	5	8	Y	80/20	80/20	70/30	2/1/3	쎄레스톤지 마데카솔 하이로숀	N	1	2	2/2	1	1	2	2	2	2	1	1	1	1	1	1, 2, 3, 4, 5	14	N		Y	Y	Y	Y	Y	N	N	N	1, 3, 5	N				1/4/2/3/	2, 3, 6	1	3/2/1
2015-06-12	55	F	14	27	N	90/10	90/10	10/90	2/1/3	노바손, 스몰,쎄레스톤지	Y, 5	4	1	3/5	2	2	1	2	3	3	1	1	2	1	2	1, 2, 3, 4, 5	7	Y	2, 4	N	N	N	N	N	N	Y	N	1, 2, 3	N				1/4/2/3/5, 약효를 정확하게 적용하지 못함	2, 6, 8	1, 3	2/3/1
2015-06-12	59	M	14	35	Y	90/10	95/5	40/60	2/1/3	쎄레스톤지. 아리스코트. 복합마데카솔	Y, 20	4	5	5/10	1	1	1	2	2	1	2	1	1	1	2
2015-06-12	54	F	14	20	N	70/30	50/50	50/50	3/2/1	세레스톤지 더마큐연고 아리코트에스크림	N	2	102	3/2	2	2	1	3	2	3	3	1	1	3	3	2, 5	7	Y	1, 3	N	Y	N	N	N	N	N	N	1, 4, 6
2015-06-12	73	F	14	49	N	80/20	80/20	20/80
2015-06-12	47	M	14	15	N	70/30	90/10	20/80	2/1/3	쎄레스톤지, 쎄라손, 베로아	Y, 30	2	3	4/4	2	2	2	2	2	2	1	1	1	2	2	1, 2, 3, 4, 5	14	N		N	N	N	N	N	N	N	N	1, 3, 5	N				1/4/2/3/	1, 2, 10	1	3/2/1
2015-06-12	32	M	14	5	N	80/20	90/10	30/70	3/1/2	노바손 아리코트에스 더마큐	N	2	1	1/1	3	2	3	3	3	3	3	2	2	3	3	2	14	N		Y	Y	N	N	N	N	N	N	1, 2, 3	N				1/2/3/4/5, 보관상의 문제	1, 5, 10	1	3/2/1
2015-06-12	33	M	3	10	Y	80/20	90/10	90/10	3/2/1	노바손, 쎄코론지, 크린지	N	4	1	2/2	1	1	1	1	1	1	1	1	1	1	1	2, 3, 4, 5	7	N		Y	Y	N	N	N	N	N	N	1, 2, 4	Y	1	1	3	1/4/2/3/5, 없음	1, 2, 8	1, 3	3/2/1
2015-06-12	33	M	14	3	N	0/100	0/100	40/60	3/1/2	베로신g, 하티손로션1%, 쎄레스톤g	N	4	3	3/3	2	2	3	2	3	3	2	1	1	2	3	2, 4, 6, 2주이상 호전없을경우	14	Y	1, 4	Y	Y	N	N	N	N	N	N	1, 2, 4	N				1/3/4/2/	1, 6, 10	1	3/2/1
2015-06-12	33	M	3	7	Y	80/20	90/10	30/70	2/1/3	노바손 크림, 지스톤크림, 하이로손크림	N	4	2	1/2	1	1	2	2	1	2	1	1	1	2	3	2, 3	14	Y	4, 5	Y	Y	N	N	Y	N	Y	N	1, 3, 4	N				1/4/3/2/	2, 8, 10	1, 3	2/3/1
2015-06-12	28	M	14	3	Y	20/80	90/10	50/50	1/2/3	하이로손 베로아 지스톤 아비나...	N	1	1	1/3	2	1	1	2	2	1	1	1	2	2	3	1, 2, 3, 5, 6, 오랜기간 차도가 보이지 않는 경우	7	Y	3, 4	N	N	N	N	N	N	N	N	1, 2, 4	N				1/4/3/2/	1, 6, 10	1	3/2/1
2015-06-12	40	M	15	8	N	30/70	80/20	10/90	3/1/2	더마큐 쎄코론지	N	4	2	5/2	2	2	3	3	3	3	3	2	2	3	3	2	7	Y	3, 4	N	Y	N	N	N	N	N	Y	1, 2, 5	N				3/4/2/1/	9, 10, 11	1	3/2/1
2015-06-12	44	M	15	8	N	80/20	80/20	70/30	2/1/3	리도멕스크림 쎄레스톤지크림 노바손크림	N	2	1	1/1	2	3	3	1	1	3	2	3	3	3	3	4	7	Y	1, 4	Y	Y	N	N	N	N	N	N	1, 3, 5	N				1/4/3/5/2	1, 2, 5	1	3/2/1
2015-06-12	51	M	15	10	Y	40/60	30/70	5/95	2/1/3	아실로 베라실 노바손	N	2	5	5/10	1	2	1	2	1	1	2	2	1	1	2	2, 4	10	Y	3, 4	N	Y	Y	N	N	N	Y	N	1, 2, 5	Y	5	10	10	1/3/2/4/	2, 4, 6	1, 3	3/2/1
2015-06-12	35	F	16	10	Y	5/95	0/100	50/50	2/1/3	리도맥스, 쎄레스톤지, 하티손1%	N	4	3	1/1	1	1	1	1	3	3	2	1	3	1	3	2, 5, 6, 아토피	30	Y	2, 4	N	Y	N	N	N	N	Y	N	1, 2, 4	N				1/4/3/2/	1, 2, 10	1	3/2/1
2015-06-12	53	F	8	15	Y	80/20	90/10	20/80	3/1/2	리도맥스 크림, 세레스톤지 연고, 세스틴 크림	N	2	2	2/2	1	1	2	2	2	3	2	1	1	2	2	2, 3, 4	7	Y	3, 4	Y	N	N	N	N	N	N	N	3, 4, 5	Y	0	0	1	1/4/3/2/	1, 2, 11	1	3/1/2
2015-06-12	40	M	4	10	Y	50/50	90/10	30/70	3/1/2	세레론지크림, 더마로얄 크림, 엘린플러스크림.	N	4	1	2/2	2	1	2	2	1	2	2	1	1	2	3	1, 3, 5	10	Y	3, 4	Y	N	N	N	N	N	N	N	3, 4, 6	N				1/4/3/2/	1, 2, 10	1	3/2/1
2015-06-12	36	F	8	10	N	85/15	50/50	20/80	2/1/3	복합 마데카솔연고, 오라메디연고, 쎄레스톤지크림	N	4	1	5/3	2	1	3	3	2	3	1	1	1	2	3	1, 2, 3, 4	7	N		N	N	N	N	N	N	N	N	1, 2, 5
2015-06-12	38	M	4	3	Y	20/80	90/10	30/70	3/1/2	세레스톤지, 컴비덤지. 세린드연고	N	4	1	1/1	2	1	2	3	3	3	2	1	2	3	3	2, 3	7	Y	2, 4	N	Y	N	N	N	N	N	N	1, 3, 4	N				4/3/1/2/	1, 5, 11	1	3/2/1
2015-06-12	44	M	8	16	Y	80/20	75/25	10/90	3/2/1	더마큐. 아리코트에스. 베로아크림 . 쎄레스톤지크림.	Y, 3	4	5	5/3	1	1	1	1	1	3	1	1	1	3	3	2, 3, 4, 5	7	Y	1, 2	Y	N	N	N	Y	N	N	N	1, 2, 3	N				4/1/3/2/	1, 4, 8	1	3/2/1
2015-06-12	33	M	8	4	Y	45/55	80/20	40/60	3/1/2	아리코트에스 더마큐연고 엘린플러스	N	4	5	3/3	1	1	2	1	2	2	2	2	1	2	3	1, 2, 3, 4, 5	14	Y	3, 4	N	N	N	N	N	N	N	N	1, 2, 3	N				2/3/4/1/	1, 2, 10	1	3/2/1
2015-06-12	34	M	4	3	Y	70/30	90/10	10/90	2/1/3	마데카솔, 노바손,지스톤크림	N	4	2	1/1	2	1	1	1	3	3	1	1	1	1	3	2	21	N		N	Y	N	N	N	N	Y	N	1, 3, 7	Y	1	1	1	1/3/4/2/	1, 2, 6	1	3/2/1
2015-06-13	50	F	1	25	Y	60/40	90/10	10/90	3/2/1	노바손,마데카솔,쎄레스톤지	Y, 3	2	1	1/1	1	1	1	1	1	1	1	1	1	2	3	1, 2, 3, 4, 5	7	Y	3, 4	N	N	N	N	N	N	N	N	4, 6, 7	Y	5	1	5	3/1/4/2/	4, 6, 8	1	3/2/1
2015-06-13	68	M	1	41	Y	10/90	90/10	10/90	3/2/1	새크라손.센타솔	N	4	5	5/3	1	1	1	2	1	1	1	1	1	2	1	2	10	N		N	N	N	N	N	N	Y	Y	1, 4, 6	N				1/4/2/3/	2, 5, 6	1	3/2/1
2015-06-13	49	F	1	8	Y	40/60	75/25	25/75
2015-06-13	55	F	1	30	Y	50/50	50/50	20/80	1/2/3	보송크림 쌔코론크림 락티케어hc1%로션	Y, 50	2	6	3/3	1	1	1	1	1	1	1	1	1	1	3	1, 2, 3, 4, 5, 6, 습진인지진균인지불분명할때	7	Y	1, 4	N	N	N	N	N	N	N	N	1, 3, 8, TV	N				2/1/3/4/	1, 2, 5	3, 4, 점진적 감량권고	3/2/1
2015-06-13	50	F	1	28	Y	20/80	80/20	20/80	3/1/2	노바손크림 보송크림 베타덤지크림	Y, 10	4	2	2/2	1	2	2	3	1	1	1	1	1	2	2	1, 2, 3, 4	7	Y	3, 4	Y	Y	N	Y	Y	N	Y	N	1, 2, 5	Y	1	2	2	1/4/2/3/	2, 6, 9	1	3/2/1
2015-06-13	53	F	1	28	Y	40/60	90/10	30/70	2/1/3	쎄레스톤지크림 쎄로겐크림(삼진) 보송크림 아몰지에스 아리코트에스 리도멕스크림	Y, 5	2	1	1/2	2	1	1	1	1	2	2	1	2	2	2	2, 6, 장기투약으로 피부변형상태보일때(주사 실핏줄등	7	Y	1, 6, 장기사용으로 피부부작용상태가있는데도 사용하지않으면 악화	Y	Y	N	N	N	N	N	N	3, 4, 6	Y	10	10	10	2/5/3/1/4, 장기사용	2, 8, 10	1	3/2/1
2015-06-13	69	M	1	32	Y	70/30	70/30	50/50	3/1/2	데마코트에스크림 하르델연고 나나솔크림 크로베겐에이크림	N	2	5	2/1	2	1	2	3	2	2	2	1	1	2	2	2, 4, 5	7	N		N	N	N	N	N	N	N	Y	1, 3, 4	N				3/2/4/1/	1, 2, 8	1	1/2/3
2015-06-13	70	M	1	30	Y	20/80	20/80	10/90	3/1/2	카라벤크림 더마로얄크림 쎄레스톤지	N	2	1	1/1	1	1	1	3	2	2	3	1	1	2	1	1, 2, 3, 4, 5	3	N		N	Y	N	N	N	N	N	N	1, 2, 5	N				3/4/2/1/	1, 2, 4	1, 3	1/3/2
2015-06-13	45	F	1	20	Y	20/80	80/20	10/90	2/1/3	데마코트에스크림,새크라손크림,보송크림	Y, 20	2	5	5/3	2	1	2	2	2	2	2	1	1	2	2	1, 2	7	Y	2, 4	Y	Y	N	Y	N	N	N	N	1, 2, 3	Y	1	0	0	1/4/3/2/	6, 8, 10	1, 3	3/2/1
2015-06-13	34	F	1	2	N	90/10	95/5	90/10	1/3/2	보송 리도멕스크림 락티케어 로션	N	4	2	2/1	2	1	1	3	3	3	3	1	1	3	3	1, 2, 3, 5	7	Y	2, 4	N	Y	N	N	Y	N	N	N	1, 2, 3	N				2/4/3/1/	1, 8, 9	1	3/2/1
2015-06-13	53	F	1	10	N	90/10	40/60	50/50	1/2/3	세레스톤지, 복합마데카솔, 리도멕스,, 락티손 HC 현탁액	Y, 1	2	5	5/5	1	1	1	1	1	1	1	1	1	1	1	1, 2, 3, 4, 5	14	N		Y	N	N	Y	Y	Y	N	Y	1, 2, 3	N				1/4/3/2/	1, 2, 6	1	3/2/1
2015-06-13	50	M	1	20	Y	0/100	0/100	0/100	2/1/3	쎄레스톤지크림, 오라메디연고, 캄비손연고, 보송크림, 하티손로션	N	4	2	0/2	1	1	1	2	2	3	1	1	1	1	3	3	3	N		N	N	N	N	N	N	N	N	3, 4, 6	N				2/4/3/1/	1, 4, 8	1	2/1/3
2015-06-13	31	F	1	4	Y	80/20	90/10	20/80	2/1/3	노바손, 세린드, 센테론, 쎄레스톤지, 쎄레마일드	Y, 10	2	1	1/3	1	1	1	1	1	2	1	1	1	1	1	1, 2, 3, 4	14	Y	3, 6, 부작용 및 적용방법 설명시 의사들의 심한 항의	Y	Y	N	N	N	N	N	Y	1, 3, 5	N				2/4/3/1/	1, 4, 8	1, 3	3/2/1
2015-06-13	38	M	1	10	Y	30/70	50/50	50/50	2/1/3	쎄레스톤지, 더마쎄지, 베로신지	Y, 5	2	1	2/2	1	1	2	1	2	2	3	1	1	3	3	2, 3, 5	7	Y	3, 4	N	N	N	N	N	N	N	N	1, 2, 3	N				1/3/4/2/	1, 4, 11	1, 2	3/2/1
2015-06-13	39	F	1	4	Y	50/50	60/40	60/40	2/1/3	일동 더마큐연고, 쎄레스톤지 크림, 마데카솔 연고	N	2	2	1/1	1	1	3	2	1	3	3	1	1	2	3	2, 3, 4, 5	7	Y	1, 4	Y	Y	N	N	N	N	N	N	1, 3, 5	N				2/3/4/1/	1, 2, 8	1, 3	3/2/1
2015-06-13	52	M	2	30	Y	5/95	90/10	20/80	3/1/2	센스타지크림 새크라손크림 세레스톤지크림	N	4	1	1/1	2	2	3	3	2	3	2	1	2	2	2	3	5	N		N	Y	Y	Y	N	N	Y	N	1, 2, 5	N				1/2/3/4/5, 장기사용	1, 2, 8	1	2/3/1
2015-06-13	61	M	2	30	Y	50/50	90/10	10/90	2/1/3	노바손, 엘린플러스, 복합마데카솔, 보송크림	N
2015-06-13	52	F	2	20	N	70/30	90/10	10/90	3/1/2	마데카솔케어연고, 쎄레스톤지, 오라메디	Y, 10	2	10	5/5	1	1	1	1	1	1	1	1	1	1	1	2, 4	14	Y	3, 4	Y	N	N	N	N	N	N	N	1, 5, 6	N				1/4/3/2/	1, 2, 6	1, 3	3/2/1
2015-06-13	38	F	2	15	Y	80/20	80/20	10/90	2/1/3	지스톤 세레스톤지 더마코트에스	Y, 80	4	2	2/2	3	1	3	2	3	3	3	1	1	3	3	1, 2, 3, 5	7	Y	3, 4	N	Y	N	N	N	N	N	N	1, 2, 3	N				4/2/3/1/5, 자주 많이바름	2, 3, 10	1	3/2/1
2015-06-13	50	F	2	16	Y	40/60	90/10	5/95	3/2/1	셀라스톤, 아리코트, 마데카솔	N	2	3	3/2	2	1	2	2	2	2	2	1	2	2	3	1, 2, 3, 4, 5, 6, 진균감염이확실한경우	30	Y	2, 4	N	Y	N	N	N	N	N	N	1, 3, 6	N				1/4/2/3/5, 장기사용	2, 4, 8	1, 3	3/2/1
2015-06-13	27	M	2	2	N	50/50	70/30	80/20	3/1/2	쎄레론지크림, 쎄레스톤지크림, 락티케어로션1%	N	1	2	2/1	2	2	1	1	2	2	3	2	2	3	3	2, 4, 5	7	Y	3, 4	N	Y	N	N	N	N	N	N	1, 2, 5	N				1/2/4/3/	1, 2, 8	1	3/2/1
2015-06-13	31	M	2	5	Y	90/10	100/	90/10	3/1/2	더마쎄지 크림, 더마큐, 엘린플러스	Y, 5	4	1	2/2	1	1	1	3	1	1	2	1	1	1	3	1, 2, 3, 4, 5	14	Y	3, 4	N	N	N	N	N	N	N	N	1, 3, 4	Y	0	0	0	1/2/4/3/	1, 2, 10	1, 2, 3	3/2/1
2015-06-13	35	M	2	5	Y	50/50	90/10	20/80	2/1/3	쎄레스톤지크림. 아실로크림. 더마큐연고	N	4	0	1/1	1	1	1	3	3	2	3	1	3	3	3	1, 3	14	Y	4, 6, 연고제 지명구매시 환자의 복약지도에대한 거부감	Y	N	N	N	N	N	N	N	2, 3, 4	N				1/4/3/2/5, 다른 어떤상황이 있을지 상상이 안감니	1, 3, 4	1	3/2/1
2015-06-13	55	F	4	31	Y	1/99	99/1	3/97	3/2/1	노바손 쎄레손 쎄레코트	N	4	3	3/5	1	1	1	1	1	1	2	2	1	2	2	2	5	N
2015-06-13	51	M	8	18	Y	20/80	80/20	10/90	2/1/3	세크라손 아몰지 써버쿪키드	N	2	1	1/1	1	1	1	3	2	3	2	1	1	3	3	4, 5	14	N		Y	Y	N	N	N	N	N	N	1, 3, 6	N				4/3/2/1/	1, 2, 7	1	3/2/1
2015-06-13	43	F	8	10	Y	90/10	100/0	50/50
2015-06-13	57	M	9	30	N	30/70	90/10	10/90
2015-06-13	44	M	9	4	Y	20/80	90/10	30/70
2015-06-13	44	M	12	19	Y	90/10	95/5	5/95	3/1/2	크마론지,하이론손,리도맥스	Y, 5	4	10	10/3	1	1	1	2	3	3	2	2	2	2	2	2, 3, 4	5	Y	3, 4	Y	Y	N	N	N	N	Y	N
2015-06-13	69	M	13	44	Y	50/50	100/0	30/70	3/1/2	쎄레스톤지크림. 크마론지크림.	N	2	5	5/10	3	2	1	3	2	1	1	1	2	3	3	1, 4	7	Y	3, 4	N	N	N	N	N	N	N	N	3, 4, 6	N				1/2/3/4/5, 타제제와 혼용	1, 2, 5	1	3/1/2
2015-06-13	53	F	5	30	Y	20/80	80/20	10/90	3/2/1	프러스지 더마스톤지 데마코트에스	Y, 30	2	5	5/5	1	1	2	2	2	2	2	1	1	2	2	2, 4, 5	7	Y	1, 4	Y	Y	N	N	N	N	Y	N	1, 2, 5	N				1/2/4/3/	2, 5, 8	1, 3	3/2/1
2015-06-13	50	M	13	22	Y	80/20	99/1	30/70	3/2/1	크린지 쎄레스톤지 쎄코론지	N	1	2	1/3	3	2	2	3	3	3	2	1	2	2	2
2015-06-13	36	M	5	6	Y	60/40	90/10	30/70	2/1/3	보송크림,쎌스톤크림,쎄레스톤지	Y, 5
2015-06-13	51	F	14	20	Y	2/98	95/5	90/10	2/1/3	크로베겐 에이 크림,쎄레스톤지크림,캄비손소프트크림	N	2	10	5/5	1	1	2	1	1	2	2	2	2	2	3	2, 4, 5	3	Y	1, 4	N	N	N	N	N	N	Y	Y	1, 4, 6	Y	1	1	2	3/4/2/1/5, 장기사용	2, 3, 8	1	3/2/1
2015-06-13	50	F	14	25	Y	50/50	80/20	10/90	2/1/3	노바손 세레코트 조아케어	Y, 20	4	1	1/1	1	1	2	2	1	2	3	1	3	1	1	1, 2, 3, 4, 5	15	Y	3, 4	Y	Y	N	N	N	N	Y	N	1, 3, 6	N				1/2/4/3/	2, 6, 8	1	3/1/2
2015-06-13	52	M	14	30	N	70/30	80/20	30/70	3/1/2	나이베라, 프러스지, 쎄레마일드	Y, 3	2	1	2/1	1	2	3	3	3	3	2	1	2	3	3	2, 3	10	Y	3, 4	Y	N	N	N	N	N	Y	Y	1, 2, 3	N				1/4/3/2/	2, 3, 6	3	3/2/1
2015-06-13	40	M	7	10	N	50/50	50/50	30/70	1/3/2	세스틴 쎄레스톤지 조아케어	N	1	1	1/1	1	1	1	1	1	1	2	2	2	2	2	2	7	Y	1, 2	N	Y	N	Y	Y	Y	Y	Y	1, 2, 3	N				1/3/4/5/2	2, 6, 8	1, 2	3/2/1
2015-06-13	38	F	8	15	Y	20/80	90/10	20/80	2/1/3	노바손, 스몰, 아몰지	N	2	2	1/2	1	2	2	2	2	2	2	1	1	2	3	1, 2, 3, 4, 5	7	Y	1, 4
2015-06-13	32	F	8	3	Y	50/50	100/	10/90	3/1/2	쎄레론지,더마큐, 물리나겔	N	4	1	1/5	1	1	1	2	2	1	1	1	2	3	3	1, 2, 3, 4, 5	14	N		N	N	N	N	N	N	Y	N	3, 4, 6	N				1/4/3/2/	4, 6, 10	1	3/2/1
2015-06-13	40	F	8	15	Y	80/20	5/95	50/50
2015-06-14	45	F	1	15	N	20/80	90/10	60/40	3/1/2	쎄레스톤지 리도멕스 하이드로손크림	Y, 50	2	2	3/3	1	1	1	2	2	2	2	2	2	2	2	3, 5	14	N		Y	Y	Y	N	N	N	N	N	1, 2, 5	N				2/5/4/1/3	2, 6, 11	1	1/2/3
2015-06-14	44	M	1	18	Y	70/30	70/30	60/40	3/2/1	세레스톤지, 엘린플러스, 더마로얄	Y, 10	2	1	2/2	2	1	2	2	2	2	2	1	1	2	3	2, 3, 4, 5	7	Y	2, 4	Y	Y	N	N	N	N	Y	N	1, 2, 3	N				3/2/4/1/	2, 6, 8	1	3/2/1
2015-06-14	49	F	2	24	N	10/90	99/1	10/90	3/2/1	베타엠, 크마론지,하티손	Y, 30	2	2	3/3	1	1	2	2	2	2	2	1	1	2	2	1, 2, 3, 4, 5	7	Y	1, 3	Y	N	N	N	N	N	N	N	1, 4, 6	Y	2	1	10	3/2/4/1/	2, 6, 8	1, 3	3/2/1
2015-06-14	54	M	4	17	Y	70/30	95/5	50/50	1/2/3	알리코제약 스몰,쎄레스톤지, 세크라손	Y, 40	2	1	2/3	1	1	3	2	1	3	1	1	3	3	3	1, 2, 5	14	Y	3, 4	Y	N	N	Y	Y	N	N	N	3, 4, 6	N				2/4/3/1/	2, 6, 8	1	3/2/1
2015-06-14	58	F	8	12	N	80/20	90/10	50/50
2015-06-14	49	M	8	6	Y	0/100	5/95	20/80	2/1/3	쎄레스톤지크림.보송크림.리도맥스크림	N	4	10	10/10	1	2	1	3	2	2	1	1	2	1	1	1, 2, 4, 5	21	Y	1, 4	Y	Y	N	N	N	N	N	N	1, 2, 3	N				1/2/3/4/	1, 2, 4	1	3/2/1
2015-06-14	32	F	11	8	N	20/80	60/40	10/90
2015-06-14	40	M	13	13	Y	90/10	98/2	30/70	2/1/3	노바손, 세레스톤지, 세레코트	Y, 5
2015-06-14	67	M	14	43	Y	50/50	95/5	40/60	2/1/3	복합마데카솔,세레스톤지크림.비판텐,지스톤,하이로손	Y, 90	4	1	1/3	1	2	1	3	3	2	2	1	3	2	3	4, 5	7	Y	3, 6, 환자가원치않흠	N	N	N	N	N	N	N	N	1, 4, 5	N				1/5/4/2/3	2, 4, 5	1	1/2/3
2015-06-14	26	M	7	1	Y	70/30	70/30	30/70	2/1/3	새크라손 크림 , 리도멕스 크림, 캄비손 소프트	Y, 5	4	4	1/1	2	1	2	1	1	2	3	1	1	2	2	1, 2, 3, 4, 5	14	Y	1, 4	Y	Y	N	N	Y	N	Y	N	1, 2, 5	N				2/4/3/1/	1, 2, 11	1, 3	3/2/1
2015-06-14	32	F	15	1	N	5/95	50/50	50/50	2/1/3	베타 엠 복합마데카솔연고 쎄레스톤지	N	2	1	2/1	1	1	3	2	3	3	3	1	2	3	3	1, 2, 3, 4, 5	14	Y	2, 5	Y	Y	N	N	N	N	N	N	1, 3, 4	N				1/4/2/3/5, 삼출성질환	1, 2, 4	1	3/2/1
2015-06-14	35	M	8	8	Y	50/50	80/20	70/30	2/1/3	엘스킨, 베로아, 더마로얄	N	2	3	3/3	1	1	2	2	1	2	1	1	1	1	2	2, 5	14	N		Y	N	N	N	N	N	N	N	1, 3, 7	Y	10	0	10	3/2/4/1/	2, 3, 4	1, 3	2/3/1
2015-06-15	27	M	8	1	N	60/40	90/10	50/50	2/1/3	쎄레스톤지 복합마데카솔 오라메디	N	2	1	1/1	1	1	1	2	2	2	1	1	1	3	2	2	7	N		Y	Y	N	N	N	N	Y	N	1, 2, 3	N				4/2/1/3/5, 보관	1, 2, 10	1	3/2/1
2015-06-15	30	F	12	1	N	10/90	10/90	5/95
2015-06-15	28	F	8	1	Y	80/20	60/40	20/80	2/1/3	마데카솔. 쎄레스톤지크림. 보송크림	N	4	3	3/5	2	1	2	2	3	3	2	1	1	1	3	2, 3, 4	7
2015-06-15	30	F	12	1	N	60/40	70/30	0/100	2/3/1	아셈지 아토미 더마로얄	N	4	2	3/3	3	1	1	1	3	3	1	1	2	1	3	2, 4	14	Y	2, 4, 6	Y	Y	Y	Y	Y	N	N	N	1, 2, 5	N				3/4/1/2/5, 기타
2015-06-15	27	M	11	2	N	85/15	99/1	35/65
2015-06-15	26	F	12	1	N	70/30	70/30	30/70	1/2/3	보송 노바손 쎄레스톤지	N	2	3	3/3
2015-06-15	28	F	1	1	N	90/10	99/1	50/50
2015-06-15	30	F	8	1	N	50/50	80/20	30/70	3/1/2	쎄레스톤지. 복합 마데카솔. 더마베이트	N	4	3	5/3	1	2	3	1	2	3	1	1	1	1	3	3	7	Y	2, 4	Y	Y	N	N	N	N	N	N	1, 3, 4	N				4/2/3/1/	2, 4, 10	1	3/2/1
2015-06-15	30	F	1	5	Y	80/20	70/30	40/60	2/1/3	더마코트에스, 리도맥스, 복합마데카솔	Y, 1	2	5	3/10	1	1	1	2	2	1	3	1	2	3	3	1, 2, 3, 4, 5	21	Y	2, 4	Y	Y	N	N	N	N	N	N	3, 4, 7	N				4/3/2/1/	2, 4, 6	1	3/2/1
2015-06-15	42	F	1	19	Y	30/70	90/10	80/20	3/1/2	노바손, 쎄레스톤지, 보송	N	4	2	3/3	1	1	1	1	1	1	1	1	1	1	2	2, 4, 5	3	Y	3, 6, 환자들의 복약지도 무시	Y	Y	N	N	N	N	N	N	1, 3, 5	Y	2	2	2	4/2/3/1/	1, 2, 8	1	3/2/1
2015-06-15	32	F	1	8	Y	50/50	70/30	20/80	1/2/3	보송크림. 쎄레스톤지. 베라스톤크림.	N	4	3	3/3	1	1	2	2	3	3	1	1	1	1	3	1, 2, 3, 4	14	Y	2, 4	Y	Y	N	N	N	N	Y	Y	1, 2, 6	Y	5	5	5	1/4/3/2/	1, 6, 8	1	3/2/1
2015-06-15	65	M	2	37	N	20/80	90/10	50/50	3/1/2	쎄레스톤지크림, 레스톤크림, 삼아리도멕스크림	Y, 5	4	2	1/1	3	1	1	2	3	3	3	1	3	3	3	2	7	N		N	N	N	N	N	N	N	N	1, 3, 6	N				4/1/3/2/5, 모르는상태
2015-06-15	50	F	2	20	Y	70/30	90/10	50/50	2/1/3	스테로신지 리도맥스 지스톤	N	4	3	3/3	3	2	2	3	3	3	3	1	1	2	3	2	7	Y	1, 3	N	Y	N	N	N	N	Y	N	1, 4, 6	Y	1	1	1	2/3/4/1/	1, 2, 8	1	3/2/1
2015-06-15	32	M	2	5	Y	30/70	90/10	20/80
2015-06-15	29	F	8	2	N	90/10	60/40	80/20	2/1/3	리도멕스, 하이트리, 세레스톤지	N	2	5	1/1
2015-06-15	52	F	9	30	Y	70/30	70/30	50/50	3/1/2	베타메타손 겐타마이신	Y, 60	2	5	3/2	1	1	2	2	2	2	1	1	1	1	1	2, 3	14	N		Y	N	N	N	N	N	Y	Y	1, 2, 6	Y	20	20	20	1/2/3/4/5, 약뭉무분별사용	1, 8, 10	1, 3	3/1/2
2015-06-15	52	M	10	24	Y	30/70	90/10	30/70	2/1/3	쎄레스톤지크림 더마큐 레스톤 베로아	Y, 10	4	5	3/5	1	2	2	2	2	2	1	1	2	2	3	4, 5	7	Y	3, 4	N	Y	N	N	N	N	Y	N	3, 4, 6	N				1/4/2/3/	2, 4, 8	1	3/2/1
2015-06-15	32	M	6	5	Y	60/40	80/20	40/60	2/1/3	쎄레스톤지크림, 데마코트에스크림, 새크라손크림	Y, 50	4	1	1/1	1	1	2	2	1	2	2	1	1	1	1	2	7	Y	3, 4	Y	Y	Y	N	N	N	Y	Y	1, 3, 5	Y	10	5	15	1/3/2/4/	1, 4, 6	1	3/2/1
2015-06-15	32	M	11	7	N	50/50	90/10	30/70	2/3/1	복합아시텔라연고 세스틴크림 더마로얄크림	Y, 30	2	3	2/5	2	2	2	3	3	3	3	1	3	3	2	1, 2, 5	30	Y	3, 4	Y	Y	N	Y	Y	N	Y	N	1, 4, 5	N				4/3/2/1/	2, 3, 11	1, 3	3/2/1
2015-06-15	61	M	12	36	Y	20/80	70/30	10/90
2015-06-15	33	M	12	7	N	60/40	50/50	30/70	1/2/3	더마로얄, 노바손. 엘스킨	N	4	1	2/1	1	2	1	1	1	2	1	1	2	2	2	3, 5	7	N		Y	Y	N	N	Y	N	N	Y	3, 4, 5	N				1/3/2/4/	1, 4, 10	1	3/2/1
2015-06-15	43	M	14	16	N	30/70	90/10	50/50	3/1/2	아리코트에스크림,유니살크림,엘린플러스크림	Y, 10	4	1	1/1	3	1	1	3	3	3	3	1	2	1	3	2, 3, 5	7	Y	2, 4	N	Y	N	N	N	N	N	N	1, 2, 3	N				4/3/2/1/5, 과량사용	1, 2, 6	1	3/2/1
2015-06-15	42	M	14	15	N	30/70	95/5	10/90	2/1/3	세레톤크림, 세크라손크림. 노바손크림.더마큐크림, 베로아크림	Y, 10	4	1	1/1	1	2	2	3	3	3	3	1	2	3	3	2, 4	7	Y	1, 4	Y	N	N	N	N	N	N	N	2, 3, 4	N				1/3/4/2/	2, 6, 8	1	3/2/1
2015-06-15	33	M	14	3	Y	2/98	50/50	10/90	2/1/3	복합마데카솔 쎌스톤 페리덱스	N	4	2	3/3	2	2	2	3	2	2	1	1	3	3	3	1, 2, 3, 4, 5	14	Y	1, 4	N	N	N	N	N	N	N	Y	1, 2, 3	N				1/4/3/2/	1, 2, 4	1	2/3/1
2015-06-15	31	F	14	6	Y	30/70	20/80	30/70	2/1/3	지스톤크림, 리도맥스, 쎄레스톤지	N	4	2	3/5	1	1	2	2	2	3	1	1	1	2	2	2	7	Y	4, 5	Y	Y	N	N	Y	N	N	N	2, 5, 7	N				3/1/2/4/	1, 4, 6	1, 3	3/2/1
2015-06-15	44	M	16	13	N	95/5	95/5	1/99	2/1/3	아실로크림, 마데카솔케어크림,더마로얄크림	N	4	1	1/1	1	1	3	3	3	3	2	2	3	3	3	3, 5	7	Y	1, 4	Y	N	N	N	N	N	N	N	1, 4, 5	N				1/4/2/3/	2, 3, 4	1	3/2/1
2015-06-15	47	M	8	05	Y	95/5	95/5	90/10	2/1/3	모메타손크림 데소나로션 트리코트크림 비스덤크림	Y, 30	4	2	1/1	3	2	3	3	3	3	3	1	3	3	3	2	7	Y	1, 3	Y	Y	N	N	Y	N	N	N	1, 3, 4	N				1/3/4/2/	1, 9, 10	1	3/2/1
2015-06-15	30	M	12	1	N	90/10	70/30	80/20	2/1/3	리도맥스 세레스톤지	Y, 95	4	1	3/5	1	1	2	3	1	2	1	1	1	2	2	3	7	Y	4, 5	Y	Y	N	N	Y	N	Y	N	1, 5, 7	N				2/3/4/1/	1, 5, 8	3	3/2/1
2015-06-15	33	M	1	5	N	70/30	60/40	80/20	2/1/3	Jjj	N	2	3	2/4	1	2	2	2	2	2	2	2	2	2	2	2, 4	15	N	1, 2
2015-06-15	25	F	11	0	N	80/20	80/20	20/80	1/2/3	리도멕스크림,세레스톤지,오라메디	Y, 5	2	1	1/2	1	1	2	1	3	3	3	1	3	2	3	1, 5	15	Y	1, 4	Y	Y	N	N	N	N	N	N	2, 3, 5	N				2/5/1/3/4	1, 4, 11	1, 3	3/2/1
2015-06-16	25	F	1	0	N	80/20	90/10	10/90	2/1/3	엘린플러스 크림(태극제약), 베로아 크림(태극제약), 쎄레론지 크림(동성제약)	N	2	2	3/3	2	1	2	1	2	2	3	1	1	1	2	1, 2, 5	7	Y	1, 4	N	Y	N	N	N	N	N	N	1, 2, 5	N				3/4/2/1/	1, 2, 6	1	3/2/1
2015-06-16	28	F	8	1	N	90/10	95/5	20/80	2/1/3	보송크림, 쎄레스톤지,컴비덤지	N	4	3	3/5	2	1	2	3	3	3	1	1	2	2	3	2, 3, 4	15
2015-06-16	38	M	5	1	N	85/15	50/50	30/70	1/2/3	리도맥스 쎄레스톤지 바로마지	Y, 10	4	1	1/1	1	2	2	2	2	3	2	2	2	2	2	4	7	N	1, 3, 4, 6	Y	Y	N	N	N	N	Y	Y
2015-06-16	25	F	1	0	N	80/20	60/40	5/95
2015-06-16	35	M	11	1	N	80/20	90/10	10/90	3/1/2	리도맥스 지스톤 복합 아시텔라	N	4	1	2/2	1	1	2	2	2	2	2	2	2	2	3	1, 2, 3, 4, 5	7	Y	1, 4	Y	Y	N	N	N	N	N	N	1, 3, 4	N				3/2/1/4/	1, 2, 8	1	3/2/1
2015-06-16	48	F	8	20	Y	95/5	95/5	90/10
2015-06-16	53	M	10	18	Y	10/90	100/0	10/90	3/1/2	쎄레스톤지, 겐트리손지, 쎄레스틴지	Y, 100	4	3	3/5	1	1	1	1	1	1	1	1	1	1	1	1, 2, 4, 5	3	Y	1, 4	N	Y	N	N	N	N	N	N	1, 2, 4	N				1/4/3/2/	2, 4, 10	1, 3	2/3/1
2015-06-16	49	F	6	26	Y	70/30	90/10	5/95	3/1/2	아셈지 쎄레스톤지 지스톤	N	4	10	3/3	2	1	1	1	2	2	1	1	1	1	1	1, 2, 3, 4, 5	7	Y	4, 5	N	N	N	N	N	N	N	N	3, 4, 6	Y	1	1	1	2/3/4/1/5, 잘못된 인식	1, 2, 8	3	3/2/1
2015-06-16	54	M	14	27	Y	70/30	70/30	10/90	3/1/2	세레스톤지,겐트리손지,크마론지	Y, 2	4	5	1/1	1	1	1	2	2	1	2	1	1	2	3	2, 3, 5	7	N		N	N	N	N	N	N	N	N	1, 2, 3	Y	1	1	1	3/4/1/2/	1, 2, 4	1, 3	3/2/1
2015-06-17	55	F	12	25	N	80/20	99/1	80/20	3/1/2	데마코트크림 트라보겐크림. ..	N	4	1	1/2	2	2	2	3	3	2	2	1	3	2	3	2, 3	7	N		Y	Y	N	N	N	N	N	N	1, 5, 6	N				4/1/2/3/	1, 2, 6	1	3/2/1
2015-06-17	41	F	12	15	Y	80/20	80/20	25/75	3/2/1	더마로얄 노바손 하이트리	Y, 2	4	5	5/3	1	1	3	1	1	1	3	1	1	3	2	2, 3, 4	7	N		N	Y	N	Y	N	N	Y	N	1, 3, 5	N				1/3/4/2/5, 중복투여	2, 5, 11	1	3/2/1
2015-06-17	44	M	3	15	Y	70/30	95/5	10/90	3/1/2	쎄레톤, 베타덤, 쎄레스톤지	N	4	1	1/1	2	1	2	3	3	3	3	3	2	3	3	1, 2, 5	7	Y	3, 4	N	N	N	N	N	N	N	N	2, 3, 6	N				4/3/2/1/5, 기타	2, 4, 6	1	1/3/2
2015-06-17	43	M	3	16	N	70/30	90/10	20/80	2/1/3	세레스톤지, 쎄레마일드,리도맥스	Y, 80	2	3	3/3	1	2	1	2	2	2	1	1	1	2	2	2	7	N		Y	Y	N	N	N	N	Y	N	1, 3, 5	N				1/2/3/4/	1, 2, 6	1	2/3/1
2015-06-17	43	M	3	13	Y	50/50	90/10	10/90	3/1/2	크마론지크림, 쎄레스토지크림, 노바손크림	Y, 10	4	1	1/1	2	1	2	2	2	1	1	1	2	1	2	2, 5	7	Y	3, 4	Y	Y	N	N	N	N	N	N	1, 3, 5	N				2/4/3/1/5, 장기 사용	1, 2, 6	1	3/2/1
2015-06-17	38	M	3	8	Y	70/30	95/5	10/90	2/1/3	더마큐,베로신지, 물리나겔	Y, 50	2	3	3/3	1	1	1	2	1	1	1	1	1	2	2	2, 3	14	Y	2, 4	N	N	N	N	N	N	N	N	1, 2, 5	N				2/3/4/1/	2, 10, 11	1	3/2/1
2015-06-17	30	M	14	5	Y	70/30	95/5	5/95	3/1/2	더마큐, 아리코트에스, 쎄레스톤지크림, 노바손	N	2	1	1/1	2	2	2	3	2	2	1	1	1	2	2	1, 2, 3, 4, 5	14	Y	1, 4	Y	N	N	N	N	N	Y	N	1, 2, 3	N				1/4/3/2/	1, 4, 6	1, 2, 3	3/2/1
2015-06-17	56	F	8	10	Y	90/10	100/	30/70	3/1/2	복합마데카솔.세레스톤지크림.리도맥스	Y, 10	2	1	1/1	3	1	1	1	3	2	2	1	2	2	1	1, 5	15
2015-06-17	52	F	8	20	Y	90/10	90/10	60/40	2/1/3	쎄레톤 , 쎄레스톤지, 마미송에프	N	2	1	1/1	1	1	2	2	2	3	1	1	2	3	3	1	14	Y	3, 4	Y	Y	N	Y	Y	N	N	N	2, 3, 4	N				4/3/2/1/	2, 6, 8	1	3/2/1
2015-06-17	37	F	15	10	Y	95/5	70/30	0/100
2015-06-17	50	M	3	20	Y	50/50	70/30	30/70	3/1/2	베로신지, 쎄레스톤지,리도맥스	N	4	3	3/5	1	1	2	3	1	1	1	1	1	2	3	2, 3, 5	14	N		N	N	N	N	N	N	N	N	1, 2, 3	N				2/5/3/1/4	2, 3, 4	1
2015-06-17	54	M	3	20	Y	90/10	70/30	40/60	2/1/3	쎄레스톤지 리도멕스 베로아 복합마데카솔	Y, 20	2	5	5/3	2	1	1	2	1	1	1	1	1	1	1	2, 5	7	N		N	Y	N	N	N	N	Y	N	3, 6, 8, 경험	N				2/1/5/3/4	2, 6, 10	1, 2
2015-06-17	51	F	16	20	N	2/98	20/80	10/90	3/1/2	노바손 스몰 쎄레스톤지	N	2	1	1/1	1	1	2	1	2	3	2	1	1	2	3	1, 2, 3, 4, 5	14	N	1, 3	N	Y	N	N	N	N	N	N	1, 2, 3	N				1/3/2/4/5, 기타	1, 2, 6	1, 3
2015-06-17	46	F	1	23	Y	90/10	80/20	10/90
2015-06-18	43	M	8	11	Y	90/10	90/10	10/90	2/1/3	베타엠크림, 보송크림, 리도멕스크림	Y, 10	4	5	3/5	1	1	2	2	2	3	3	2	2	3	3	2, 4	7	Y	3, 4	Y	Y	N	N	N	N	N	N	1, 3, 6	N				1/2/3/4/	2, 10, 11	1	3/2/1
2015-06-19	35	F	6	7	Y	80/20	90/10	10/90	3/1/2	쎄레론지 엘린플러스 마데카솔	N	4	2	3/3	2	1	3	2	1	1	3	1	2	2	2	1, 3, 4	5	Y	3, 4	N	Y	N	N	N	N	Y	N	1, 2, 5	N				1/4/3/2/	2, 3, 6	1	3/2/1
2015-06-19	39	M	3	8	N	70/30	60/40	50/50	2/1/3	노바손크림, 엘린플러스크림, 베로아크림	N	4	5	5/3	2	1	1	2	2	2	1	1	1	2	2	1, 2, 3, 5	5	Y	3, 4	N	N	N	N	N	N	N	N	1, 2, 4	N				2/4/3/1/	4, 6, 10	1, 3	3/2/1
2015-06-19	44	M	15	18	Y	80/20	80/20	60/40	3/2/1	노바손,보송,리도멕스	N	2	5	5/5	2	2	3	2	2	2	2	2	2	2	2	3, 4	7	N		Y	Y	Y	Y	Y	Y	Y	Y	1, 3, 5	N				4/3/1/2/	4, 8, 11	1	3/2/1
2015-06-20	45	M	15	17	Y	50/50	100/0	5/95	3/2/1	노바손, 베로신 지, 세레스톤지	N	2	5	7/3
2015-06-20	51	M	2	15	Y	50/50	80/20	50/50	2/1/3	더마큐 노바손 세레마일드	Y, 20	2	1	1/1	2	1	2	2	3	2	2	1	2	2	2	4	14	Y	3, 4	N	N	N	N	N	N	Y	Y	1, 2, 3	N				4/1/3/2/	2, 3, 7	1	3/2/1
2015-06-20	57	M	15	25	Y	40/60	90/10	20/80
2015-06-20	60	M	15	25	Y	30/70	90/10	20/80	1/2/3	새크라손크림 프러스지크림 세르나크림	Y, 60	2	3	3/3	2	1	1	2	2	2	1	1	1	1	1	2, 4	10	N		N	N	N	N	N	N	N	N	1, 2, 3	N				1/5/3/2/4	2, 4, 8	1, 3	3/2/1
2015-06-20	49	M	15	25	Y	99/1	100/0	20/80	3/2/1	지스톤크림 쎄레스톤지크림 더마큐연고	N	2	1	1/1	1	2	2	2	2	1	2	1	2	2	3	2, 3, 4	7	N		Y	Y	N	N	N	N	N	N	3, 4, 6	N				2/3/1/4/	2, 6, 8	1	3/2/1
2015-06-20	50	M	2	20	Y	90/10	99/1	10/90	3/1/2	쎄레코트, 쎄레스톤지, 마데카솔케어	N	4	2	2/1	1	1	1	3	1	1	3	1	1	1	2	2, 4, 5	7	N		Y	N	N	N	N	N	N	Y	1, 2, 3	N				1/2/4/3/	2, 4, 8	1	3/2/1
2015-06-23	41	F	11	3	Y	80/20	90/10	10/90	2/1/3	베타엠	Y, 10	4	1	2/2	2	1	3	2	2	2	3	2	3	2	3	1, 2, 3, 5	14	Y	3, 4	N	Y	N	N	N	N	N	N	1, 3, 4	N				1/3/4/2/	2, 6, 8	1, 3	3/2/1
2015-06-23	58	F	3	33	Y	70/30	90/10	10/90	3/2/1	Gistone cream,cerecotecream,gentrisone cream	N	2	3	1/1	3	2	2	3	3	2	2	2	2	2	2	3, 4	7	Y	1, 3	Y	Y	Y	Y	Y	Y	Y	Y	1, 2, 4	N				1/2/3/4/5, 12345	1, 6, 10	1, 3	2/3/1
2015-06-23	45	F	3	17	Y	70/30	80/20	40/60	3/2/1	쎄레스톤지 베로아 하르텔	Y, 20	2	5	5/5	1	2	1	1	1	1	1	2	2	1	1	2, 5	14	N		N	Y	Y	Y	N	Y	Y	Y	1, 3, 6	N				2/1/3/4/	1, 2, 6	1, 2
2015-06-23	30	M	3	4	Y	20/80	80/20	20/80	3/1/2	쎄레톤 쎄레스톤지 더마로얄	N	4	1	1/1	1	1	1	2	2	3	3	1	2	2	3	1, 2, 3, 4	7	N		Y	N	N	N	N	N	N	N	1, 3, 5	N				1/2/4/3/	6, 8, 10	1
2015-06-23	30	M	3	4	Y	20/80	20/80	20/80	2/1/3	쎄레톤 더마로얄 물리나	N	4	1	1/1	2	2	2	2	2	2	2	2	2	2	2	1, 2	7	Y	1, 4	Y	Y	N	N	N	N	N	N	1, 2, 3	N				1/2/4/3/	1, 2, 6	1
2015-06-23	30	M	3	4	N	60/40	80/20	40/60	2/1/3	리도멕스 세레스톤지 더마큐	N	4	5	5/5	1	1	1	2	2	2	2	1	1	2	2	2, 4	14	N		Y	Y	N	N	N	N	Y	Y	1, 2, 3	N				2/4/3/1/	2, 6, 11	1
2015-06-23	39	F	3	17	N	40/60	60/40	20/80	3/1/2	아리코트크림,지스톤,쎄레스톤지	Y, 10	2	3	3/2	1	1	1	1	2	2	1	1	1	2	3	1, 2, 3, 4, 5	21	Y	1, 4	N	N	N	N	N	N	N	N	1, 2, 5	N				2/4/3/1/	2, 3, 6	1
2015-06-23	47	F	3	24	N	30/70	95/5	10/90	1/3/2	베로아. 리도맥스.더마로얄.너바손.엘린플러스	N	4	3	3/5	1	1	3	1	2	3	2	1	2	2	3	3, 4	3	N		N	Y	Y	N	N	N	N	N	3, 4, 6	N				3/1/2/4/	2, 6, 8	1
2015-06-24	46	M	11	20	Y	80/20	80/20	80/20	1/2/3	복합마데카솔연고.쎄레스톤지크림.오라메디크림	Y, 70	4	1	1/1	2	1	1	2	3	3	3	2	3	3	2	2, 3, 4	7	Y	2, 3	N	Y	N	N	N	N	N	N	2, 3, 4	N				1/4/2/3/	1, 2, 8	1	3/2/1
2015-06-24	39	M	10	11	Y	70/30	80/20	50/50	2/1/3	노바손 아셈지 이보드람	Y, 40	4	1	3/2	1	1	1	1	1	2	1	1	1	2	1	1, 2, 3, 4, 5	7	N		Y	N	N	N	N	N	N	N	1, 2, 3	N				2/5/3/1/4	2, 6, 10	1, 3	3/2/1
2015-06-24	62	M	3	35	Y	10/90	99/1	50/50	3/1/2	쎄레스톤 지, 세피덤, 센트론	N	4	3	3/3	3	1	1	3	3	3	2	2	1	1	3	2, 3, 4	7	N		N	Y	N	Y	Y	N	Y	Y	2, 3, 4	N				1/4/2/3/	1, 2, 6	1	3/2/1
2015-06-24	41	M	3	15	Y	70/30	90/10	10/90	3/1/2	세레스톤지크림, 지스톤크림,리도멕스크림	N	4	1	1/1	1	1	1	2	2	2	2	1	1	2	2	2, 5	7	Y	2, 4	Y	Y	Y	N	N	N	Y	Y	1, 2, 6	N				1/2/3/4/	1, 2, 4	1	3/2/1
2015-06-24	30	M	15	5	Y	80/20	80/20	10/90	3/2/1	지스톤크림 엘린플러스크림 더마로얄크림	Y, 30	2	1	1/1	2	1	3	3	3	3	3	1	1	3	3	2, 4	7	N		Y	Y	N	N	N	N	N	N	1, 2, 3	N				1/4/3/2/	2, 4, 8	1	3/2/1
2015-06-24	38	M	10	12	Y	90/10	80/20	20/80	1/2/3	세스톤크림, 보송크림, 리도멕스크림	Y, 5	2	1	1/3	1	1	1	2	3	3	1	1	1	2	2	1, 2, 3, 4, 5	14	N		N	Y	N	N	N	N	N	N	1, 2, 3	N				2/4/3/1/	1, 2, 6	1, 3	3/2/1
2015-06-24	32	M	10	3	Y	70/30	80/20	30/70
2015-06-24	31	M	3	6	Y	50/50	80/20	20/80	3/1/2	노바손 지스톤 세레스톤지	Y, 5	2	5	5/5	2	1	1	3	2	3	2	1	1	2	2	2, 3, 4	14	N		N	Y	N	N	N	N	Y	N	1, 2, 5	N				1/5/4/2/3	1, 2, 6	1
2015-06-24	55	F	3	15	Y	80/20	80/20	10/90	1/2/3	락티코트 복합마데카솔 쎄레스톤	N	2	2	1/2	1	2	1	2	3	2	3	1	1	1	3	1, 4	5	Y	2, 3	Y	N	N	N	N	Y	N	N	4, 5, 6	Y	1	2	1	1/4/2/3/	1, 2, 9	1
2015-06-25	46	M	11	16	Y	60/40	30/70	10/90	3/1/2	쎄라톤크림. 더마로얄크림. 아보드람크림	Y, 10	4	2	1/1	3	1	1	3	2	2	2	2	2	2	3	1, 2, 3, 4, 5	14	Y	1, 4	N	N	N	N	N	N	N	N	1, 3, 5	N				1/4/3/2/	2, 4, 8	1	3/2/1
2015-06-25	68	M	11	43	Y	80/20	80/20	10/90	3/1/2	쎄론지, 페리덱스, 크마론지, 마데카솔	Y, 10	4	1	1/1	3	3	3	3	3	3	3	3	3	3	3	6	30	Y	2, 6	N	N	N	N	N	N	N	N	1, 2, 3	N				4/2/3/1/5, 기타	1, 4, 7	1	3/2/1
2015-06-25	36	M	11	4	Y	50/50	90/10	20/80	3/1/2	쎄론지 쎄레론 쎄레스톤지 복합마데카솔 리도멕스 등	Y, 20	4	3	1/1	2	2	3	2	2	3	2	2	2	3	3	3	7	Y	2, 6, 환자가 원하지 않음	N	N	N	N	N	N	N	N	1, 2, 3	N				1/3/2/4/	1, 4, 11	1	3/2/1
2015-06-25	41	F	10	10	Y	70/30	80/20	20/80	2/1/3	세레스톤지.리도맥스.겐트리손	N	4	5	5/5	1	2	2	3	3	3	1	1	1	3	1	2, 5	7	Y	2, 4	Y	Y	N	N	Y	N	N	N	4, 5, 6	N				1/2/3/4/	1, 2, 6	1	3/2/1
2015-06-25	32	M	10	3	Y	80/20	90/10	20/80	3/2/1	지스톤 겐트리손G 더모타손S	Y, 5	4	5	3/3	2	1	2	2	1	1	1	1	1	1	2	2, 3	14	Y	1, 4	Y	Y	N	N	N	N	Y	Y	1, 4, 5	N				2/4/3/1/5, 유효기간 경과	1, 6, 9	1	3/2/1
2015-06-25	45	M	8	1	N	50/50	75/25	80/20	2/1/3	쎄레스톤지, 오라메디, 페리덱스연고	Y, 2	4	1	3/1	3	2	3	3	2	3	3	1	2	3	2	1, 2, 3, 4, 5	3	Y	2, 4	Y	Y	N	N	N	N	N	N	1, 3, 4	N				2/4/3/1/5, .
2015-06-26	46	F	1	13	Y	60/40	80/20	30/70	1/2/3	쎄레스톤지, 프러스지, 히로손크림	Y, 50	4	1	1/1	1	1	1	1	1	1	1	1	1	1	1	1, 2, 3, 4, 5, 6, 장기간 연용이 의심될 때	28	Y	3, 4	Y	N	N	N	N	N	N	N	1, 3, 7	N				3/2/5/4/1	1, 2, 5	1	3/2/1
2015-06-26	31	M	8	1	N	90/10	90/10	50/50	3/1/2	세크라손, 나이베라, 세레스톤지	Y, 5	2	1	1/1	3	1	3	3	3	3	3	1	3	3	3	2, 3	7	Y	1, 4	N	Y	N	N	N	N	Y	N	1, 3, 5	N				4/1/3/2/	2, 9, 11	1	3/2/1
2015-06-26	38	M	4	1	N	85/15	85/15	40/60	3/2/1	노바손, 엘렌,세레톤지	Y, 10	4	2	1/2	3	2	1	3	3	2	2	2	2	1	3	1, 2, 3, 4, 5	7	N		N	N	N	N	N	N	N	N	1, 2, 3	N				5/4/2/1/3	1, 4, 10	1
2015-06-29	26	F	8	1	N	70/30	80/20	50/50	2/1/3	더마로얄 베타엠 지스톤	N	4	3	2/1	2	2	2	3	1	3	1	1	2	3	3	2	7	Y	1, 4	N	N	N	N	N	N	N	N	1, 2, 3	N				3/2/4/1/	1, 2, 8	1	3/2/1
2015-06-29	60	M	8	35	Y	40/60	90/10	40/60	3/1/2	쎄레론지 더마로얄 더마스톤지	Y, 5	2	5	7/5	1	1	2	2	1	1	1	1	1	2	2	2, 5	5	Y	3, 4	N	Y	N	N	N	N	N	N	1, 3, 4	Y	1	1	5	2/3/4/1/	2, 8, 10	2, 3	3/2/1
2015-06-29	50	M	9	20	Y	60/40	90/10	30/70	3/1/2	지스톤 엘린플러스 더마로얄	Y, 3	2	3	5/3	1	1	2	2	1	2	1	1	1	2	2	2, 5	5	Y	4, 5	N	Y	N	N	N	N	N	N	1, 4, 5	Y	1	1	5	2/3/4/1/	1, 2, 6	1, 2, 3	3/2/1
2015-06-29	33	M	8	5	Y	60/40	90/10	40/60	3/1/2	쎄라손 더마로얄 더마스톤지	Y, 2	2	3	7/5	1	1	2	2	1	2	2	1	1	2	2	2, 5	5	Y	4, 5	N	Y	N	N	N	N	N	N	1, 2, 3	Y	1	1	5	2/4/3/1/	2, 6, 8	2, 3	3/2/1
2015-06-30	30	M	10	3	Y	90/10	90/10	15/85	2/1/3	쎄레스톤지크림, 리도멕스로숀, 쎄레마일드연고	N	2	3	3/2	1	1	2	3	2	3	1	1	3	2	3	1, 3, 5	14	Y	2, 4	Y	Y	N	Y	Y	N	Y	Y	1, 3, 5	N				1/3/4/2/	1, 2, 4	1, 2	3/2/1
2015-06-30	31	F	11	2	Y	50/50	90/10	15/85	3/1/2	복합마데카솔연고 쎄레스톤지크림 쎄론지	Y, 30	2	5	1/1	2	2	3	3	3	3	2	1	2	2	3	1, 2, 3, 4	21	Y	2, 6	N	Y	N	N	N	N	Y	N	1, 2, 3	N				2/3/4/1/5, 약물 자체 부작용	1, 2, 6	1	3/2/1
2015-06-30	31	M	10	2	N	3/97	100/0	10/90	3/1/2	더마로얄크림 지스톤크림 베라스톤크림	N	2	3	3/5	1	1	1	1	1	1	2	1	1	2	1	2, 3, 4	3	Y	3, 4	Y	N	N	N	N	N	N	N	1, 2, 3	N				1/3/4/2/	1, 2, 11	1	3/2/1
2015-07-01	45	M	11	18	Y	80/20	90/10	20/80	3/1/2	쎄론지 리도멕스 히드로코티손	Y, 5	1	2	5/1	3	2	3	3	3	2	2	2	3	3	3	1, 2, 3	15	Y	1, 2	N	N	N	N	N	N	N	N	1, 2, 3	Y	0	0	1	2/1/4/3/5, 기타	2, 4, 7	1	3/1/2
2015-07-02	68	F	11	43	Y	70/30	90/10	5/95	2/1/3	쎄론스톤지 마데카솔 더마톱	Y, 5	1	3	3/3	2	2	3	2	3	3	3	2	2	2	3	1, 2, 3	20	Y	2, 3	N	Y	N	N	N	N	Y	Y	1, 4, 5	Y	1	1	2	1/2/3/4/5, 약물 남용	2, 4, 6	1, 2	3/2/1
2015-07-02	39	M	2	12	Y	80/20	90/10	70/30	3/1/2	노바손, 더마큐, 쎄레스톤지	Y, 1	2	1	2/1	2	1	2	2	2	2	1	1	1	1	2	1, 2, 3	14	Y	4, 6, 환자들의 이해부족	N	Y	N	N	N	N	N	N	1, 2, 3	N				2/3/4/1/	2, 4, 6	1, 2	3/2/1
2015-07-04	46	M	11	15	Y	80/20	80/20	50/50	1/2/3	복합마데카솔연고 쎼레스톤지크림 데마메타크림	Y, 30	4	3	3/3	3	1	2	3	3	2	2	3	2	2	3	1, 2, 3	30	Y	2, 4	N	Y	N	N	N	N	Y	N	1, 3, 7	Y	2	1	2	2/3/4/1/5, 모름	1, 3, 5	1, 3	3/2/1
2015-07-06	39	M	15	7	Y	95/5	99/1	30/70	2/3/1	쎄레스톤지크림, 세크라손크림, 스몰크림	Y, 5	4	1	1/1	3	2	3	3	3	3	3	2	2	3	3	2, 3	14	Y	1, 2	Y	Y	N	N	N	N	Y	Y	1, 2, 5	N				1/4/3/2/	2, 4, 6	1	3/2/1
2015-07-08	27	F	10	4	Y	50/50	70/30	10/90	1/2/3	쎄레스톤지, 리도멕스크림, 더마큐연고	Y, 20	2	2	1/3	1	1	3	1	1	2	1	1	2	1	3	2, 4	14	Y	3, 4	N	N	N	N	Y	N	N	N	1, 3, 4	N				2/3/4/1/	1, 2, 8	1	3/2/1
2015-07-08	26	M	10	3	N	90/10	20/80	50/50	1/3/2	리도맥스 락티케어 보송크림	N	4	1	1/1	1	2	2	1	2	3	1	1	1	1	2	1, 2, 3, 4, 5	14	Y	2, 4	Y	Y	N	N	N	N	N	Y	1, 3, 5	N				3/1/2/4/	1, 2, 11	1	3/2/1
2015-07-08	25	M	15	1	N	60/40	70/30	30/70	3/2/1	더마큐. 쎄레스톤지. 리도멕스	N	2	1	2/2	2	1	2	2	2	3	1	1	3	2	3	2, 3, 4, 5	7	N		Y	Y	N	N	N	N	N	N	1, 3, 5	N				1/4/3/2/	1, 2, 8	1	3/2/1
2015-07-08	34	F	7	3	Y	50/50	70/30	20/80	2/1/3	쎄레손	N	4	1	3/5	1	1	2	1	1	2	1	1	1	1	3	2, 3, 4, 5	7	N		Y	N	N	N	N	N	N	N	1, 3, 5	N				2/3/4/1/	1, 2, 11	1, 2, 3	3/2/1
2015-07-08	26	M	5	1	N	40/60	80/20	20/80	3/1/2	하티손 로션, 락티손 에이치씨 현탁액, 트로나인 에이 크림	N	4	10	5/10	1	1	2	2	1	2	2	1	1	1	2	4, 5	14	N		N	Y	N	N	N	N	Y	N	1, 3, 5	N				3/2/4/1/5, 부적절한 보관으로 인한 약품 오염	1, 2, 8	1	3/2/1
2015-07-08	25	M	15	1	N	34/66	44/56	50/50	1/3/2	ㅇㅇ	N	3	1	1/1	2	1	1	2	2	3	2	1	1	2	1	3, 4	3	N		N	Y	Y	N	Y	Y	Y	Y	2, 3, 5	N				2/3/1/5/4	3, 6, 9	1, 2	1/3/2
2015-07-08	26	M	8	2	N	50/50	80/20	15/85	2/1/3	지스톤크림, 보송크림, 세레스톤지크림	N	1	1	1/1	1	1	3	1	2	2	1	1	3	2	2	1, 2, 3, 4, 5	28	Y	2, 4	Y	N	N	N	N	N	Y	N	1, 2, 3	N				4/2/3/1/	1, 2, 6	1, 3	3/2/1
2015-07-09	25	M	10	2	N	80/20	80/20	20/80	1/3/2	기억안남	N	2	3	1/3	1	1	1	2	1	1	2	1	1	1	1	1, 2, 4	7	N		N	Y	N	N	N	N	N	N	1, 4, 5	N				4/3/2/1/	1, 4, 5	1	1/3/2
2015-07-09	31	M	10	5	Y	70/30	90/10	60/40	1/2/3	리도맥스 락티케어 더마로얄	Y, 90	2	3	5/7	1	1	1	2	3	3	1	1	1	2	3	4	7	Y	4, 5	Y	Y	N	N	N	N	N	N	1, 2, 3	N				1/4/3/2/	1, 2, 4	1	3/2/1
2015-07-09	27	F	10	2	Y	80/20	60/40	10/90	2/3/1	더마로얄 쎄레스틴크림 리도맥스	N	2	3	5/5	1	1	1	2	1	1	1	1	1	1	1	2, 3, 4, 5	7	Y	1, 4	Y	N	N	N	N	N	Y	N	1, 3, 5	N				3/4/2/1/	4, 6, 11	1, 3	3/2/1
1	51	F	3	25	Y	20/80	90/10	20/80	3/1/2	쎄레스톤지, 엘린크림	N	4	5	3/5	1	2	1	2	1	1	2	2	2	3	3	1, 2, 3, 4, 5	2~3일	Y	1, 4	Y	Y	N	N	N	N	N	Y	2, 4, 5	N				1/4/2/3/	1, 2, 8	1, 3	3/2/1
2	47	F	4	20	Y	80/20	80/20	20/80	3/1/2	쎄레스톤G, 보송크림, 하티손	Y	2	2	2/3	2	2	2	3	2	3	2	1	2	2	2	2, 4	10	Y	1, 4	N	N	N	N	N	N	N	N	2, 4, 5	N				3/4/2/1/	2, 4, 6	1	3/2/1
3	30	M	4	2	Y	30/70	100/0	70/30	2/1/3	쎄레스톤지, 쎄크라손, 더마로얄	Y, 20	1	1	2/2	2	2	1	2	2	3	3	2	1	1	1	3, 4	14-30일	N		Y	Y	N	N	N	N	N	N	1, 2, 4	N				2/1/4/3/	1, 2, 6	3	3/2/1
4	53	F	8	25	Y	90/10	90/10	10/90	1/2/3	락티케어, 더마톱		2	3	3/2	1	1	2	1	2	2	2	1	2	2	3	2, 4, 5	14	Y	3, 4	N	Y	N	N	Y	N	Y	N	1, 2, 5	Y		1	1	2/4/3/1/	2, 4, 6	1, 3	3/2/1
5	50	F	8	15	Y	5/95	100/0	20/80	3/1/2	쎄레스톤지, 노바손, 지스톤	N	4	5	3/2	1	1	2	2	1	1	1	1	2	2	3	2, 4, 5	7	N		Y	N	N	N	Y	N	Y	N	1, 4, 6	N				1/?/?/4/	2, 6, 11	1	3/2/1
6	46	F	8	12	N	70/30	80/20	30/70	2/1/3	Betamethasoe, hydrocortisone, 노바손, 리도맥스, 마데카솔	Y, 20	4	1~2	0.5/2	1	1	1	2	1	3	1	1	1	2	3	1, 2, 3, 4, 5	14	Y	3, 4	N	N	N	N	N	N	N	N	2, 3, 4	Y	0.1	0.2	0.2	2/4/3/1/	1	1	3/2/1
7	43	F	8	4	N	80/20	90/10	30/70	1/2/3	락티케어	Y, 30	4	1	1/1	2	2	2	1	2	3	3	1	1	3	3	1, 2, 3, 4, 5	7	Y	4, 5	Y	Y	N	Y	Y	N	N	N	1, 5, 6	N				2/1/3/4/	1, 4, 6	1	3/2/1
8	29	F	8	3	N	80/20	90/10	30/70	3/1/2	미소스킨, 쎄레론지, 데가로얄, 유니살	Y, 60	2	1	3/2	1	1	1	1	1	2	2	1	2	1	3	1, 2, 4	14	Y	2, 4	Y	Y	N	N	N	N	N		1, 3, 5	Y	3	1	3	4/3/2/1/	1, 2, 5	1, 2	3/2/1
9	37	F	8	10	Y	10/90	60/40	5/95	2/1/3	노바손크림, 보송크림, 더마쎄지	Y, 10	2	1	1/2	1	1	2	1	2	2	2	1	2	1	3	1, 2, 3	7	Y	4	N	Y	N	N	N	N	Y	Y	1, 2, 5	N				1/3/4/2/	1, 2, 6	1, 3	3/2/1
10	62	M	8	10	Y	20/80	90/10	20/80	3/1/2	세레스톤지	N	4	5	3/5	1	2	1	2	1	1	2	2	2	3	3	1, 2, 3, 4, 5	2~3	Y	1, 4	Y	Y	N	N	N	N	N	Y	2, 4, 5	N				1/4/2/3/	1, 2, 8	1, 3	3/2/1
11	58	F	8	33	N	5/95	100/0	5/95	3/2/1	데마코트S, 페리덱스, 세레스톤지	N	4	1	2/1	3	1	2		3		2	1	2	3	3	2	14	Y	1, 4	N	N	N	N	N	N	Y	N	1, 2, 6	N				1/2/	1, 2, 3	1	3/2/1
12	40	F	1	10	Y	80/20	100/0	10/90	2/1/3		Y, 10	2	5	5/5	1	1	1	1	1	1	1	1	1	1	1	1, 2, 3, 4, 5	7	Y	3, 4	N	Y	N	N	N	Y	N	N	1, 2, 3	N				1/4/2/3/	1, 2, 4	1	3/2/1
13	41	F	1	13	N	90/10	90/10	30/70	2/1/3	쎄레스톤G, 노바손, 보송	N	2	5	5/5	1	1	1	3	1	1	2	1	1	3	1	1, 3, 4, 5	5~7	Y	2, 4	N	N	N	N	Y	N	N	N	1, 3, 6	N				1/4/3/2/	1, 2, 8	1, 3	1/3/2
14	28	F	1	1	N	80/20	60/40	30/70	2/1/3	복합마데카솔, 쎄레스톤지, 하이드로코티손크림	Y, 30	2	3	5/8	1	1	1	1	1	2	1	1	1	2	2	2, 3, 4, 5	14	Y	3, 4	Y	N	N	N	N	N	N	N	1, 3, 6	N	1	5	10	3/1/4/2/	5, 6, 8	1	3/2/1
15	44	F	1	8	N	90/10	80/20	20/80	3/1/2	세레스톤지크림, 노바손, 비판텐	Y, 10	2, 4	1	1/1	2	1	1	2	3	2	2	1	1	1	3	1, 2, 3	7	Y	4, 5	N	Y	N	N	N	N	N	N	1, 4, 5	N				3/4/1/2/	1, 2, 6	1	3/2/1
16	33	F	1	2	N	70/30	70/30	70/30	2/1/3	쎄레스톤지, 복합마데카솔	Y, 50	4	1	1/1	2	1	3	3	2	3	2	1	1	3	3	3	7	Y	1, 4	Y	Y	N	N	N	N	N	N	3, 4, 5	N				1/2/4/3/	1, 2	1	3/2/1
17	53	M	1	29	Y	50/50	90/10	10/90	2/1/3	쎄레스톤지, 마데카솔케어, 노바손	Y, 5	1	5	5/5	1	1	2	1	1	2	1	1	1	2	3	2, 4, 5	3	N		N	N	N	N	N	N	Y	Y	1, 2, 3	Y	0.1	0	0.1	1/4/3/2/	1, 5, 6	1, 3	3/2/1
18	43	F	1	4	Y	50/50	40/60	10/90	1/2/3	쎄타마일드(유한양행), 리도맥스, 쎄레스톤지	N	4	1~2	1/2~3	1	1	3	1	1	2	3	1	1	2	3	1, 2, 4	14	Y	2, 3, 5	Y	N	N	N	Y	N	N	N	1, 5, 6	N				2/3/4/1/	2, 4, 8	1	3/2/1
19	44	F	1	3	N	30/70	100/0	30/70	2/1/3		Y, 10	4	5	5/5	1	1	2	3	2	2	2	1	1	2	1	1, 2, 3, 4, 5	5	Y	3, 4	Y	N	N	N	N	N	N	N	1, 3, 4	N				1/4/3/2/	1, 3	1	3/2/1
20	40	F	1	10	Y	70/30	90/10	10/90	2/1/3	쎄레스톤지, 쎄레코드, 보송	Y, 5	4	1	1/2	1	1	2	2	3	3	3	1	1	2	2	1, 2, 3	10	Y	1, 4	Y	Y	N	Y	Y	Y	N	N	1, 2, 6	N				2/4/3/1/5/	2, 6, 11	1	3/2/1
21	29	F	1	4	Y	90/10	90/10	5/95	3/1/2	쎄레스톤지크림, 보송크림, 리도멕스크림	N	4	1	1/1	1	2	3	1	2	2	1	1	1	2	3	2, 3, 4	14	Y	1, 4	Y	Y	N	Y	Y	N	N	N	1, 3, 5	N				2/4/3/1/	1, 8	1	3/2/1
22	27	F	1	3	Y	70/30	90/10	20/80	2/1/3	쎄레스톤지크림, 하이트리크림, 리도맥스크림	Y, 20	2	1	3/3	1	1	1	2	2	2	1	1	1	2	1	1, 2, 3, 4 ,5, 6 심한 소양증	14	Y	2, 4, 5	Y	Y	N	N	Y	N	Y	N	1, 3, 4, 5	N				1/4/3/2/	1, 2, 4	1	3/2/1
23	24	F	1	1	N	30/70	90/10	60/40	2/1/3	쎄레스톤지, 아몰지	N	2	3	3/2	2	2	1	2		3	3	1	1	2	2	2, 3, 5	15	Y	2, 4	N	Y	N	N	Y	N	N	N	1, 2, 5	N				2/4/3/1/	2, 4, 6	1	3/2/1
24	50	F	1	10	N	80/20	50/50	60/40	2/1/3	복합마데카솔, 쎄레스톤지	Y, 20	4	3~5	3/5	2	1	1	2	2	2	1	1	1	1	2	1, 2, 3, 4, 5	5~7	Y	2, 4	N	Y	N	N	N	N	Y	N	3, 5, 6	N				4/2/3/1/	1, 2, 6	1	3/1/2
25	56	M	1	33	N	30/70	90/10	20/80	3/1/2	새크라손, 쎄레스톤지, 베타엠	Y, 20	2	1	1/1	1	2	2	2	3	3	1	1	1	1	2	1, 2, 4, 5	5	Y	4	Y	Y	N	N	Y	N	Y	Y	3, 4, 6	Y			2	?/?/1/	1, 11	1	3/2/1
26	25	F	1	4	Y	70/30	50/50	70/30	3/1/2	쎄레스톤지크림, 노바손크림, 복합마데카솔연고	N	2	5	3/5	1	2	1	3	3	3	1	1	2	1	2	1, 2, 3, 4, 5	14	Y	3, 4	N	N	N	N	N	N	N	N	1, 2, 5	N				1/	1, 10, 11	1	3/2/1
27	56	F	1	18	Y	90/10	99/1	5/95	2/1/3	프러스-G크림, 하이드로코티손크림	Y, 5	4	1	1/3	1	1	2	2	3	2	2	1	2	2	3	2, 4, 5	7	Y	3	N	N	N	N	N	N	N	N	1, 4, 7	N				1/4/3/2/	2	4 투약 중단하고 재교육	3/2/1

## Sheet: analysis dataset
id	q1	q2	q3	q11_b	q11_c_1	q11_c_2	q4	q5	q10	q10_y	q18	q22_1	q22_2	q22_3	q16_a	q16_b	q16_c	q16_d	q16_e	q16_f	q16_g	q16_h	q17_1	q17_2	q17_3	q19_1	q19_2	q19_3	q19_4	q20_1	q20_2	q20_3	q11_a	q12_a	q12_b	q12_c	q12_d	q12_e	q12_f	q12_g	q12_h	q12_i	q12_j	q12_k	q13_1	q13_2	q13_3	q13_4	q13_5
1	5	1	1	1	2	1	4	1	0	0	0	2	1	3	1	1	0	0	0	0	1	1	1	3	6	4	1	2	3	2	4	11	4	2	2	3	2	2	2	2	1	1	2	3	2
2	5	1	1	5	3	3	4	0	1	50	0	1	2	3	0	0	0	0	0	0	0	0	1	2	5	2	3	0	4	1	4	6	4	2	2	3	3	3	3	2	2	3	2	3	4
3	5	0	1	3	2	3	4	1	0	0	0	1	2	3	0	1	0	0	0	0	0	0	3	4	6	3	1	2	4	2	6	8	4	1	1	2	2	2	3	2	2	2	2	3	2
4	5	1	1	2	3	5	4	1	1	5	0	1	2	3	0	1	1	0	0	0	0	0	3	4	6	4	3	1	2	2	6	8	1	2	2	2	2	2	2	2	2	2	2	2	2	5
5	3	0	1	2	1	1	2	1	1	10	0	1	2	3	1	1	0	0	0	0	1	1	1	4	6	1	3	2	4	1	2	6	2	2	1	2	2	2	3	1	1	1	2	2	1	2	3
6	4	0	1	20	5	5	3	0	0	0	0	1	2	3	0	0	0	0	0	0	0	0	1	3	4	4	3	2	1	1	2	10	2	1	1	1	1	1	1	1	1	1	1	1	2
7	2	0	1	7	3	3	1	0	0	0	0	1	2	3	1	0	0	0	0	0	1	1	1	3	5	3	2	1	4	1	5	8	2	1	1	1	2	2	2	2	1	1	1	1	1	2	3	4
8	3	1	1	2	1	1	2	1	1	1	0	1	2	3	0	1	0	0	0	0	0	0	1	3	4	4	1	2	3	1	2	6	1	2	2	2	3	2	3	2	1	2	2	3	1	2	3	4
9	2	0	0	1	2	3	1	1	1	15	1	1	2	3	1	1	0	0	0	0	1	0	1	3	5	4	2	1	3	2	6	8	2	1	2	3	1	2	3	3	1	1	2	2	1	2	5
10	3	0	0	1	2	2	2	0	1	5	0	1	2	3	0	0	0	0	0	0	0	0	1	2	3	2	4	1	3	2	6	8	2	1	1	2	2	2	3	1	1	1	2	3	2
11	1	0	0	2	2	1	1	1	0	0	0	1	2	3	1	1	1	0	0	1	1	1	1	3	4	2	3	1	0	2	4	6	2	1	1	1	1	1	2	1	1	1	1	2	1	2
12	2	1	1	1	1	3	1	1	0	0	0	1	2	3	1	1	0	0	0	0	1	0	1	3	5	2	1	3	4	1	2	5	2	1	1	2	1	3	3	2	1	2	1	3	2	4	5
13	3	1	0	3	2	3	2	1	0	0	0	1	2	3	0	0	0	0	0	0	0	0	1	3	4	4	3	0	2	1	4	6	4	1	1	1	2	2	2	1	1	1	1	1	1	2
14	3	1	0	3	3	2	2	0	1	10	0	1	2	3	1	1	0	0	0	0	1	0	1	2	3	3	2	1	4	1	2	6	2	1	1	2	2	2	3	2	1	2	2	3	1	2	3	4	5
15	3	1	1	2	5	3	2	1	1	10	0	1	2	3	0	1	0	0	0	0	0	0	1	4	6	3	2	1	4	2	6	7	2	1	1	3	2	2	3	1	1	1	3	3	1	3	4	5
16	2	0	0	5	2	3	1	1	0	0	0	1	2	3	1	0	0	0	0	0	0	0	3	4	6	1	3	2	4	1	2	4	2	1	1	2	1	3	2	1	1	1	3	2	1	2	3	5
17	2	1	1	1	1	1	1	1	0	0	0	1	2	3	0	1	0	0	0	0	0	0	1	3	4	3	1	2	4	1	4	6	4	1	1	1	1	2	1	1	1	1	3	2	1	2	3
18	1	0	1	1	3	3	1	1	1	10	1	3	2	1	1	0	1	0	0	0	0	0	3	4	5	3	2	1	4	1	5	8	4	2	2	1	2	2	3	1	1	1	1	3	1	2	3	4
19	3	0	1	1	2	2	3	0	0	0	0	3	2	1	0	0	0	0	0	0	0	0	3	4	6	4	3	1	2	2	4	11	2	1	2	3	2	2	2	2	2	1	3	3	2	5
20	5	1	1	2	2	3	3	1	0	0	0	0	0	0	1	1	0	0	0	0	1	0	1	2	3	0	0	0	0				4	1	1	2	2	2	2	2	1	1	1	2	2	4	5
21	3	0	1	1	1	1	2	1	0	0	0	0	0	0	1	1	1	0	0	0	0	0	1	4	6	3	1	2	4				2	1	1	2	1	1	3	2	1	2	3	3	1	2	3	4	5
22	3	1	1	1	1	1	2	1	1	5	1	1	2	3	1	0	0	1	1	1	1	0	1	3	4	3	1	2	4	1	6	10	4	1	1	1	1	1	1	2	1	1	2	3	2	3	4	5
23	2	1	1	1	1	1	2	1	1	1	0	0	0	0	0	0	0	0	0	0	0	0				0	0	0	0				4
24	2	1	1	2	2	1	1	0	1	10	1	1	2	3	1	0	0	1	0	0	0	0	1	2	3	1	4	3	2	1	2	4	2	2	1	3	2	3	3	3	1	2	1	1	1	2	3	4
25	3	0	1	1	1	3	1	1	1	5	0	1	2	3	1	1	0	0	0	0	0	0	1	3	5	1	3	2	4	2	6	8	4	1	2	3	1	2	3	1	1	2	3	3	2	5
26	2	1	1	2	2	2	1	1	0	0	0	1	2	3	0	1	0	0	0	0	1	1	1	3	8	4	2	1	3	1	4	8	1	2	1	2	2	3	3	2	1	2	3	3	2	3	4	5
27	2	1	1	4	4	2	1	1	1	50	0	1	2	3	0	0	0	0	0	0	0	0	1	2	3	4	3	1	2	1	2	6	2	1	2	2	3	3	3	2	2	2	3	3	2	3
28	1	0	1				1	1	0	0	0	0	0	0	0	0	0	0	0	0	0	0				0	0	0	0
29	4	0	1	1	3	5	2	1	1	14	0	1	2	3	0	1	0	0	0	0	0	1	1	2	3	3	1	2	4	1	2	6	2	2	2	2	2	2	2	2	1	1	2	2	1	2	3	5	6
30	5	1	1	5	5	3	4	1	0	0	0	2	1	3	0	0	0	0	0	0	0	0	1	2	4	1	2	3	4	1	2	6	4	2	1	1	2	2	2	1	1	2	1	2	2	4	5
31	5	1	1	1	2	1	4	1	0	0	0	1	2	3	0	0	0	0	1	0	0	0	1	2	5	2	3	1	0	2	5	10	2	1	1	1	2	2	2	1	2	2	2	2	4
32	4	0	0				3	0	0	0	0	0	0	0	0	0	0	0	0	0	0	0				0	0	0	0
33	4	0	0	5	5	5	3	1	0	0	0	1	2	3	1	1	0	0	0	0	0	0	2	3	6	2	1	4	3	2	6	11	4	1	1	2	1	2	3	3	2	2	2	2	5
34	3	1	0	1	3	3	2	1	0	0	0	1	2	3	1	1	0	0	0	0	0	0	1	2	3	2	1	4	3	1	4	6	4	2	1	3	3	2	3	3	1	1	3	3	2	3	4
35	3	1	0	1	1	1	2	1	1	5	1	1	2	3	1	1	0	0	0	0	0	0	1	2	5	4	3	1	2	2	4	10	4	1	1	1	3	1	2	1	1	1	2	2	2	4	5
36	5	1	0				4	1	0	0	0	0	0	0	0	0	0	0	0	0	0	0				0	0	0	0
37	3	1	0	2	1	2	1	1	0	0	0	1	2	3	1	1	0	0	1	0	0	0	1	2	3	4	1	2	3	1	2	4	2	1	1	2	2	2	3	2	1	2	1	3	2	4	5
38	5	0	0	5	3	3	3	1	0	0	0	1	3	2	1	0	0	0	1	0	0	0	1	2	5	3	1	2	4	1	2	8	2	2	2	1	2	2	2	2	1	1	2	1	2	3	4
39	3	0	1	10	10	10	3	1	1	10	0	1	3	2	1	1	0	0	0	1	1	0	1	2	6	4	1	3	2	1	4	6	2	2	2	1	2	2	2	1	1	1	2	2	1	3
40	2	1	1	3	1	1	1	0	1	10	0	1	2	3	1	1	0	0	0	0	0	1	1	3	4	2	4	1	3	1	2	8	4	3	1	1	3	3	3	3	1	1	2	2	1	2	3	5
41	2	1	1	3	3	3	2	0	0	0	0	1	2	3	1	1	0	0	0	0	0	0	1	2	3	1	2	3	4	1	4	6	4	1	1	1	2	2	2	1	1	2	2	2	1	2	3	4
42	2	1	0				1	1	0	0	0	0	0	0	0	0	0	0	0	0	0	0				0	0	0	0
43	4	1	0				3	1	0	0	0	0	0	0	0	0	0	0	0	0	0	0				0	0	0	0
44	3	0	1	1	2	5	2	1	1	5	0	1	3	2	0	1	0	0	0	0	0	0	3	4	6	4	1	2	3	2	7	10	2	1	1	1	1	1	2	2	1	1	1	1	1	3	5
45	2	0	0	2	3	2	2	1	1	80	1	1	2	3	1	1	0	0	0	0	0	0	3	5	6	1	2	3	4	2	4	9	2	1	1	1	2	1	1	1	1	1	1	1	1	4
46	3	0	0	5	3	3	3	1	1	2	1	1	2	3	0	0	0	0	0	0	1	1	1	2	5	2	3	1	4	1	2	6	2	1	1	1	2	1	1	2	1	1	1	1	1	4	5
47	3	1	0	5	5	5	2	1	1	5	1	1	2	3	1	1	0	1	0	0	1	0	1	4	6	4	3	2	1	1	5	6	2	1	1	1	2	2	2	2	1	2	2	2	2	3	5
48	2	0	0	3	3	3	1	0	0	0	0	1	2	3	1	1	0	0	0	0	0	0	1	2	3	1	3	4	2	1	2	4	2	1	1	3	2	2	3	3	1	1	3	2	1	2	3
49	3	1	0	3	2	2	3	1	1	3	1	1	3	2	0	0	0	0	0	0	1	0	1	4	5	4	2	3	1	5	6	10	2	2	2	1	2	1	1	2	1	1	1	2	2	5
50	3	1	0	1	1	1	3	1	0	0	1	1	2	3	1	0	0	0	0	0	0	0	1	5	8	2	1	4	3	1	2	5	4	1	3	2	3	2	3	3	2	3	2	2	1	2
51	3	0	0	2	2	2	1	1	1	30	1	1	2	3	0	0	0	0	0	0	0	0	1	2	5	4	3	1	2	2	6	8	4	1	1	1	1	1	1	1	1	1	1	3	1	2	3	4	5
52	3	0	1				3	0	0	0	0	0	0	0	0	0	0	0	0	0	0	0				0	0	0	0
53	4	1	0	3	4	3	1	1	0	0	1	1	2	3	0	0	0	0	1	0	0	0	1	2	3	4	3	2	1	1	2	4	2	1	1	1	2	2	2	2	1	2	2	1	2
54	1	0	0	1	3	2	1	1	1	10	1	1	2	3	1	1	0	0	0	0	0	0	1	5	7	2	3	4	1	1	8	11	2	1	1	1	2	1	1	1	1	2	1	2	1	2	3	4
55	4	0	1	3	3	3	3	0	1	20	1	1	2	3	0	0	0	0	0	0	0	0	1	3	7	4	3	1	0	1	2	6	2	2	1	2	2	2	2	2	2	2	2	2	2	4
56	4	1	1	3	1	1	3	1	0	0	0	1	2	3	1	1	1	0	0	0	1	1	1	3	5	1	2	4	3	2	4	11	2	2	1	1	2	2	2	1	1	1	1	1	1	2	3	4	5
57	4	0	1	2	3	3	2	1	1	5	1	1	2	3	1	1	0	0	0	0	0	0	1	4	6	4	3	2	1	2	6	8	2	1	1	3	2	2	3	3	1	1	1	2	1	2	4	5
58	2	0	1	1	5	10	2	1	1	1	0	1	2	3	1	1	0	0	0	1	1	1	1	3	6	3	1	2	4	1	2	6	2	2	1	2	2	2	3	3	1	2	1	3	2	3	4	5
59	2	1	1	1	2	1	2	1	1	60	0	1	2	3	0	1	0	0	0	0	1	0	1	4	5	1	2	4	3	2	6	10	2	1	1	2	2	3	2	1	1	2	1	3	1	2	3	4
60	3	1	1	5	10	5	2	1	0	0	0	1	2	3	0	0	0	0	0	0	0	0	1	2	5	4	3	1	2	1	6	8	1	1	1	2	1	1	1	1	2	2	2	2	2	3
61	2	1	1	2	1	1	1	1	1	30	1	1	2	3	0	1	0	0	0	0	0	0	1	3	4	4	1	2	3	1	6	10	2	2	1	1	2	2	2	1	1	1	2	2	3	4
62	4	0	0	5	2	5	3	1	1	60	1	1	2	3	0	1	0	0	0	0	0	0	1	2	4	2	3	1	4	2	3	7	2	1	1	1	2	2	3	1	1	3	1	1	2	3	5	6
63	3	0	0	3	2	2	3	1	1	5	0	3	2	1	1	1	1	0	0	0	1	0	1	2	3	4	3	2	1	1	2	11	4	1	1	2	1	3	3	2	1	2	2	2	2
64	4	1	0	1	1	1	3	0	1	10	0	1	2	3	1	0	0	0	0	0	1	0	1	3	5	4	1	2	3	1	2	4	2	2	2	3	2	3	3	1	1	2	2	3	1	3	4
65	3	1	0	1	1	1	2	1	0	0	0	1	2	3	0	0	0	0	0	0	0	0	1	4	5	4	2	1	3	2	3	4	4	3	2	2	3	3	3	3	1	3	3	3	1	2	4	5
66	2	1	1	3	2	2	2	1	1	20	0	1	2	3	0	1	0	0	0	0	0	0	1	4	5	2	1	4	3	1	2	6	2	1	1	2	2	1	2	1	1	1	1	2	1	2	3	4	5
67	3	1	1	1	1	1	3	1	0	0	0	3	1	2	1	1	0	1	1	1	1	0	1	2	5	2	1	3	4	1	2	3	4	3	2	2	3	3	3	1	1	1	2	3	1	2	3	4	5
68	3	0	0	2	3	2	3	1	0	0	0	1	2	3	1	0	0	0	0	0	0	0	1	2	3	4	1	2	3	2	6	7	2	2	1	1	2	2	3	2	2	2	2	2	1	2	3	4	5
69	3	1	0	3	2	1	2	1	1	1	0	1	2	3	0	0	0	0	0	0	1	0	2	3	4	2	1	4	3	2	6	11	2	3	1	2	3	3	3	2	1	1	1	3	1	2	3	4	5
70	2	1	1	1	1	2	1	1	0	0	0	1	2	3	1	1	0	0	0	0	0	1	1	3	5	4	1	2	3	1	2	4	2	3	1	1	1	3	1	2	1	1	2	1	2	3	5
71	2	1	0	1	1	1	2	1	0	0	0	3	2	1	0	0	0	0	0	0	0	0	1	2	3	2	1	3	4	1	2	10	2	2	2	1	2	3	3	2	1	1	1	3	2	3	4	5
72	2	1	0	2	2	5	1	1	1	5	0	1	2	3	1	1	0	1	0	0	1	0	1	3	6	3	1	2	4	2	6	10	4	1	2	2	3	3	2	1	1	2	3	2	1	2	3	4	5
73	2	0	1	1	1	2	2	1	1	1	0	1	2	3	1	1	0	0	0	0	0	0	1	3	4	3	1	2	4	1	5	10	4	2	1	2	3	2	2	2	1	2	1	3	2	3	5
74	2	1	0	1	2	1	1	1	0	0	0	1	2	3	0	1	0	0	1	0	1	0	1	4	5	2	3	1	4	2	8	10	4	3	1	3	3	1	1	3	1	1	3	3	2	6	가려움증	비곰팡이성염증
75	3	1	0	2	3	1	2	1	0	0	0	1	2	3	1	0	0	0	0	0	0	0	1	4	6	4	2	1	3	1	8	10	2	1	1	1	1	1	1	2	1	1	2	3	3	5
76	3	0	0	3	3	5	1	0	1	10	0	1	2	3	1	1	0	0	0	0	0	0	1	3	6	4	2	1	3	2	6	10	4	1	1	2	2	3	3	1	1	1	3	2	5
77	2	1	1	3	3	5	1	1	1	20	0	1	2	3	1	0	0	0	0	0	1	0	1	2	5	4	1	3	2	1	4	5	2	1	1	3	2	1	1	2	1	1	1	2	2	4
78	1	0	1	2	1	1	1	0	1	50	0	1	2	3	1	1	0	0	0	0	1	0	1	3	5	2	3	1	4	1	2	3	2	1	2	2	1	1	2	2	1	2	1	3	2	3	5
79	3	1	1	5	5	5	3	1	1	90	0	2	1	3	0	0	0	0	0	0	0	0	1	3	7	1	2	4	3	2	6	11	2	2	1	1	2	2	2	2	2	2	2	2	2	4
80	3	1	0	1	2	1	3	1	1	10	1	1	2	3	1	1	1	1	1	1	1	1	1	2	4	4	3	2	1	1	2	3	4	1	1	1	1	1	1	1	1	1	1	1	1	2	3	4	5
81	4	1	0	3	5	10	3	0	0	0	0	1	3	2	0	1	0	0	0	0	0	0	1	2	4	1	0	3	4	1	2	6	2	1	1	1	1	1	1	1	1	1	2	2	1	2	4
82	3	1	0	1	2	1	2	0	0	0	0	1	2	3	1	1	0	0	0	0	0	0	1	2	5	4	1	2	3	2	4	6	2	1	1	2	1	1	2	2	1	2	2	2	2	4	5
83	2	1	0	5	4	7	2	1	0	0	0	1	2	3	1	1	0	0	0	0	0	0	1	2	4	3	2	1	4	1	2	8	2	1	1	2	2	2	2	3	2	2	1	3	2	3	4
84	3	1	0	2	2	4	2	0	1	50	0	1	2	3	1	1	0	0	0	0	0	0	1	2	4	2	4	1	3	2	4	6	4	2	1	3	2	3	3	1	1	2	3	2	1	2	3	4	5
85	3	0	0	3	5	10	2	1	0	0	0	1	2	3	0	0	0	0	0	0	0	0	1	3	6	4	1	2	0	2	6	9	2	1	1	1	1	1	1	1	1	1	1	1	2
86	3	1	1	2	2	2	2	1	1	20	0	1	2	3	1	1	0	0	0	0	0	1	2	3	4	1	4	3	2	1	2	10	2	1	1	2	1	1	1	2	1	1	1	1	3	4	5
87	2	0	1	3	3	1	1	1	1	2	0	1	2	3	0	0	0	0	0	1	0	1	1	2	3	4	1	3	2	6	8	10	4	1	1	2	2	1	2	2	2	1	2	2	1	2	3	4	5
88	3	1	0	5	3	7	1	1	0	0	0	0	0	0	0	0	0	0	0	0	0	0				0	0	0	0				2
89	5	1	1	5	3	3	4	1	0	0	0	1	3	2	0	1	1	0	0	0	1	1	1	2	6	2	1	3	4	1	8	9	2	2	2	1	2	1	2	2	1	1	2	3	2	4
90	1	1	1	5	1	1	1	1	0	0	0	1	2	3	0	0	0	1	1	0	0	0	1	3	4	4	2	1	3	1	2	9	4	1	1	2	1	2	3	2	1	2	2	3	2	3	4	5
91	3	1	1	3	3	2	2	1	1	5	1	1	2	3	1	1	0	0	0	0	1	0	1	2	4	3	4	2	1	1	2	6	2	1	1	3	3	2	3	1	1	1	2	2	2	4	5
92	3	1	1	2	2	3	2	0	0	0	0	1	2	3	1	0	0	0	0	0	0	0	1	2	7	4	3	2	1	1	5	10	4	2	2	1	2	1	2	2	2	2	1	2	2
93	5	1	1	3	3	2	4	1	1	50	0	0	0	0	0	0	0	0	0	0	0	0				0	0	0	0				4
94	3	0	1	3	2	1	2	1	0	0	0	1	2	3	0	0	0	0	0	0	0	0	1	3	5	4	1	2	3	2	7	11	4	1	1	1	1	1	1	1	1	1	1	1	1	3	4
95	2	0	1	3	2	4	2	1	1	40	1	1	2	3	0	0	0	0	0	0	0	0	1	2	3	1	0	2	4	1	6	9	2	2	1	1	2	2	2	1	1	2	1	2	1	2	3	4	5
96	4	1	0	2	2	1	4	1	0	0	0	1	2	3	0	1	0	0	0	0	0	0	3	4	6	3	1	2	4	2	5	8	4	2	1	1	2	2	2	2	2	2	2	2	2	4	5
97	3	1	0	2	2	1	2	1	0	0	0	1	2	3	0	1	0	0	0	0	0	0	1	3	4	3	1	4	2	2	5	7	2	1	2	2	2	1	1	2	2	2	2	2	2
98	4	1	0	2	1	1	3	0	1	3	0	1	2	3	0	1	0	0	0	0	1	0	1	2	3	1	2	3	4	1	2	4	2	3	1	3	3	2	3	3	1	2	2	3	2	4	5
99	5	0	0	5	5	5	2	1	0	0	0	1	2	3	1	1	1	1	0	0	0	0	1	2	5	2	1	3	4	1	9	10	2	1	2	2	2	1	1	1	1	1	1	2	1	2	3
100	3	1	1	5	3	10	2	1	1	1	0	1	2	3	1	1	0	1	1	1	1	0	1	2	3	4	0	1	3	2	3	4	4	1	1	1	1	1	1	1	1	1	1	1	4	5
101	3	0	0	4	4	7	2	1	0	0	0	1	2	3	1	1	0	1	0	0	1	1	1	2	3	1	0	2	4	2	6	8	4	2	1	1	3	2	2	1	1	1	1	1	2	3	4	5
102	4	0	1	1	1	2	3	1	1	40	0	1	2	3	0	0	0	0	0	0	1	0	1	2	4	1	2	4	3	2	4	6	4	3	1	1	2	3	2	2	1	2	1	3	3	5
103	2	1	0	3	2	5	2	1	0	0	0	1	2	3	1	1	0	0	0	0	1	0	3	4	6	4	1	3	2	1	4	10	2	1	1	2	2	2	2	2	2	2	2	2	1	2	3	4	5
104	4	1	0	1	1	1	4	0	0	0	0	1	2	3	0	1	0	0	0	0	0	0	1	5	6	3	1	2	4	1	2	4	4	1	1	1	1	1	2	2	1	2	3	3	2	3	4	5
105	3	1	0	1	1	1	1	0	0	0	0	1	2	3	0	1	0	0	0	0	1	1	1	3	6	4	1	3	2	1	10	11	2	3	1	3	2	3	2	3	1	3	2	3	5
106	4	1	1	3	2	2	4	1	1	5	0	2	3	1	0	1	0	0	0	0	0	0	1	2	5	4	1	2	3	1	2	4	4	1	1	1	3	1	3	3	1	3	3	3	2	4	5
107	5	1	1	10	5	10	4	1	1	50	0	1	2	3	0	0	0	0	0	0	0	1	1	2	3	3	1	2	4	2	4	10	2	2	1	1	2	1	1	1	1	1	2	1	1	2	3	4	5
108	4	1	0	2	3	2	3	1	1	15	0	1	2	3	1	1	0	0	0	0	1	0	1	3	6	4	1	2	3	1	2	4	2	2	1	1	3	2	2	1	1	1	2	3	2	4
109	3	0	0	3	5	5	2	1	0	0	0	1	2	3	1	1	1	0	0	0	1	0	4	5	6	1	2	4	3	2	3	6	2	3	1	1	1	1	2	2	1	1	2	1	2	5
110	2	1	0	4	3	5	1	0	1	20	1	1	2	3	1	0	0	0	0	0	0	0	1	2	3	4	2	1	3	1	2	10	4	1	1	1	1	1	1	1	1	1	1	1	1	2	3	4	5
111	2	1	0	1	1	2	2	0	1	10	0	1	2	3	0	0	0	0	0	0	0	0	1	3	6	3	2	1	4	1	2	5	4	1	1	1	3	2	2	3	1	1	1	1	1	2	3	4	5
112	3	1	0	1	1	2	3	1	0	0	1	1	2	3	0	0	0	0	0	0	1	1	1	2	3	4	1	3	2	1	2	11	4	3	2	2	3	2	3	3	1	2	3	3	2	4	5
113	3	1	0	1	1	1	2	0	0	0	0	0	0	0	0	0	0	0	0	0	0	0				0	0	0	0				4	2	1	2	2	2	2	3	1	1	2	3	1	2	3	4	5
114	3	1	1	0	1	1	1	1	1	2	1	1	2	3	1	1	0	0	0	0	1	1	1	2	4	4	1	2	3	1	2	11	4	1	1	2	2	2	2	3	2	2	2	3	2	3	5
115	3	0	1	1	1	1	2	0	1	30	0	1	2	3	0	0	0	0	0	0	0	0	1	4	5	4	1	2	3	2	3	5	2	1	1	2	2	3	3	1	1	2	2	2	1	2	3	5
116	4	1	1	1	1	1	2	0	1	15	1	1	3	2	1	1	0	1	1	0	1	0	3	4	6	2	3	0	4	2	6	9	4	2	1	2	2	2	1	2	1	1	1	3	2
117	2	1	1				1	1	0	0	0	0	0	0	0	0	0	0	0	0	0	0				0	0	0	0
118	3	0	1	2	2	2	2	1	1	60	1	3	2	1	0	1	0	0	0	0	0	1	1	3	7	2	3	4	1	1	5	11	4	1	2	1	1	2	3	1	1	2	2	3	2	3
119	3	0	0	3	2	5	2	0	1	10	0	0	0	0	1	1	1	0	0	0	1	1	3	5	8	4	0	3	2				4	1	1	3	1	1	3	3	1	1	1	1	1	2	3	4	5
120	2	1	0	5	3	1	1	0	0	0	0	1	2	3	1	1	0	0	0	0	0	0	1	3	5	1	3	2	4	1	2	8	4	1	1	2	2	3	2	3	1	1	1	3	1	3	5
121	4	1	0	2	3	3	3	0	1	20	0	3	2	1	0	1	1	0	0	0	0	0	1	2	5	4	0	2	1	1	2	8	2	2	2	1	2	1	1	2	1	1	2	2	1	2	3	4	5
122	3	0	1				3	1	0	0	0	0	0	0	0	0	0	0	0	0	0	0				0	0	0	0
123	2	1	0	1	1	1	1	1	1	20	1	1	2	3	1	1	0	0	0	0	0	0	1	4	6	4	1	2	3	1	2	4	4	1	1	1	1	1	3	2	1	2	3	2	1	3
124	4	1	1	5	5	3	3	1	1	5	0	2	3	1	1	1	0	0	1	0	1	0	1	2	5	2	3	4	1	1	2	6	4	3	2	2	3	3	3	2	1	2	2	3	2
125	2	1	1	5	5	3	1	0	1	80	1	1	2	3	0	1	0	0	0	0	1	0	1	3	5	4	3	2	1	1	2	9	2	2	1	1	3	2	2	1	1	2	1	1	2	4	5
126	2	0	1	1	2	1	1	0	1	10	1	1	2	3	1	1	0	0	0	0	1	0	1	2	3	3	1	4	2	1	2	10	2	1	2	2	1	2	2	3	1	2	3	3	2	3
127	3	1	0	1	1	1	1	1	1	30	1	1	2	3	0	1	0	0	0	0	0	0	3	4	6	2	0	1	4	1	5	10	4	2	2	1	2	2	3	2	1	2	2	2	2	3
128	2	1	1	10	10	10	2	1	0	0	0	2	3	1	1	1	1	1	1	1	1	1	1	2	3	3	2	1	0	1	4	5	2	1	2	2	2	2	2	2	2	2	2	2	2
129	1	1	0	3	3	3	1	1	0	0	0	3	1	2	1	1	1	0	0	1	0	1	1	3	4	4	3	1	2	1	5	10	2	1	2	2	2	2	2	2	1	2	2	2	2
130	4	0	0	1	2	5	3	1	1	15	0	1	2	3	1	1	0	0	1	0	1	1	1	2	3	1	4	3	2	2	10	11	2	1	2	3	3	1	2	2	1	2	3	2	3	5
131	3	0	1	5	2	2	3	1	1	1	0	0	0	0	0	0	0	0	0	0	0	0				0	0	0	0				2	1	1	2	3	3	3	2	1	2	1	3
132	3	0	1	2	2	1	1	1	1	90	0	0	0	0	0	0	0	0	0	0	0	0				0	0	0	0				1	1	1	1	1	1	2	1	1	2	1	1
133	2	1	1	5	5	1	1	1	0	0	0	1	2	3	1	1	0	1	1	1	0	1	1	3	4	4	2	1	3	1	8	10	2	1	1	1	1	1	1	1	1	1	1	1	1
134	3	1	1	3	3	2	2	1	1	30	0	1	2	3	0	0	0	0	0	0	0	0	3	4	6	1	3	2	4	1	2	8	4	2	2	3	3	3	3	2	2	2	2	3	3
135	5	0	0	2	1	2	4	1	1	45	1	1	2	3	0	1	1	1	0	1	1	1	1	2	7	3	0	2	4	2	3	4	4	1	2	1	1	2	2	1	1	1	1	1	1	2	3	4	5
136	3	1	0	3	3	2	1	1	1	2	0	1	2	3	1	1	0	0	0	0	1	0	1	2	3	3	1	2	4	1	2	6	2	2	1	2	1	2	2	2	2	1	2	3	1	2	3	4	5
137	5	1	0	10	2	3	4	1	0	0	0	1	2	3	1	1	0	0	0	0	0	0	1	2	3	4	1	3	2	2	6	8	4	1	2	2	2	1	2	2	2	2	2	3	1	2	5
138	3	1	0	10	3	3	3	1	0	0	0	1	2	3	1	1	0	0	0	0	1	1	1	2	5	4	1	3	2	1	5	11	2	1	2	1	3	1	2	1	1	2	2	3	2	3	4	5
139	2	1	0	3	1	1	1	0	0	0	0	1	2	3	0	0	0	0	0	0	0	0	4	6	7	4	3	2	1	1	2	3	4	1	1	2	3	3	3	3	1	3	3	3	3	5
140	3	0	1	1	3	3	3	1	0	0	0	1	2	3	0	1	0	0	0	0	0	1	1	5	6	4	3	2	1	1	2	6	4	3	1	1	2	3	3	3	2	3	3	3	2
141	5	0	1	2	2	2	3	1	0	0	0	3	1	2	0	0	0	0	0	0	0	0	1	2	3	4	1	3	2	1	2	8	1	1	1	1	1	1	2	2	1	1	2	2	2	3	4
142	2	1	1	5	5	3	1	1	1	5	0	1	2	3	0	1	0	0	0	0	0	0	2	3	6	4	2	3	1	2	8	10	2	1	1	1	1	2	2	1	1	1	1	2	2
143	2	0	1	2	3	3	2	1	0	0	0	1	2	3	1	1	0	0	0	0	0	0	1	4	5	2	1	4	3	2	4	6	4	1	1	2	3	2	2	1	1	1	2	2	2	5
144	1	0	1	3	3	3	1	0	0	0	0	1	2	3	0	1	0	0	0	0	1	0	1	3	5	4	1	3	2	1	4	11	4	2	1	2	3	3	3	2	1	2	3	3	2	3	4
145	3	0	0				2	0	1	50	0	0	0	0	0	0	0	0	0	0	0	0				0	0	0	0
146	3	1	0	2	2	2	2	1	1	5	0	1	2	3	1	1	0	0	0	0	0	0	1	3	4	4	2	3	1	1	2	6	2	1	1	2	2	2	3	3	2	1	2	3	2
147	2	1	0	3	1	1	1	0	1	5	0	1	2	3	1	1	0	0	0	0	0	0	1	3	5	2	3	1	4	1	2	8	2	1	1	3	2	1	2	1	1	1	1	2	2	3	5
148	4	1	0	1	1	1	4	1	0	0	0	1	3	2	0	1	0	0	0	0	0	1	1	3	4	3	1	2	4	2	4	6	4	2	1	1	3	1	1	1	1	1	2	1	3
149	5	1	0	5	5	10	4	1	1	5	0	2	1	3	0	1	1	0	0	0	1	1	1	3	5	1	2	3	0	2	3	8	2	1	1	1	1	1	1	1	1	1	3	1	4
150	2	1	0	1	1	1	2	1	1	5	1	1	2	3	0	1	0	0	0	0	0	0	1	2	3	2	3	4	1	1	2	6	2	2	2	3	3	2	3	1	1	2	3	3	1	2
151	2	1	0	5	3	3	1	1	1	30	0	1	2	3	0	0	0	0	0	0	0	0	2	3	4	4	3	2	1	2	4	10	4	2	2	1	1	3	2	1	1	2	1	2	1	2	3	4	5
152	4	1	0	1	1	1	3	1	0	0	0	3	1	2	0	0	0	1	1	0	1	0	1	2	3	2	3	4	1	1	2	11	4	1	1	1	1	1	1	1	1	1	1	1	1	2
153	3	1	1	5	3	3	3	1	0	0	0	1	2	3	1	1	0	0	0	0	1	0	1	2	3	4	1	2	3	1	4	10	2	1	1	2	2	3	3	2	1	2	1	3	1	2	3	5	6
154	4	1	1				3	1	0	0	0	0	0	0	0	0	0	0	0	0	0	0				0	0	0	0
155	3	1	0	2	3	1	2	1	1	80	1	1	2	3	1	0	0	1	1	0	0	0	1	3	5	4	2	3	1	1	2	4	4	3	1	1	2	3	3	1	1	1	1	2	1	2	3	4	5
156	2	1	0	3	5	5	1	0	0	0	0	1	2	3	0	0	0	0	0	0	0	0	3	4	6	3	1	2	4	1	2	4	4	1	1	1	3	2	2	2	2	2	2	2	2	3
157	5	1	1	3	3	2	4	1	0	0	0	1	2	3	1	1	1	0	0	1	1	1	3	4	5	4	1	3	2	1	2	11	4	1	1	2	2	2	2	2	2	2	3	3	4
158	3	1	1	2	3	3	2	1	1	10	0	3	2	1	0	1	0	0	0	0	1	0	1	3	5	2	1	4	3	1	4	8	4	1	1	3	3	2	2	1	1	1	1	3	2	4
159	4	0	1	2	2	3	3	1	0	0	0	1	2	3	1	1	0	0	0	0	0	1	3	4	6	4	1	2	3	1	2	10	4	2	1	1	2	1	2	2	1	1	2	3	1	2	3	4	5
160	4	0	1	3	1	2	3	1	1	5	1	2	1	3	1	1	0	0	0	0	0	1	1	3	4	4	2	1	3	2	4	6	2	1	1	1	1	1	2	1	1	2	1	1	5
161	3	0	0	1	2	2	3	1	1	90	1	1	2	3	1	1	0	1	0	0	1	1	1	2	3	4	1	2	3	1	2	8	2	1	1	2	2	1	2	3	1	2	3	2	1	5
162	5	1	0	2	2	2	4	1	0	0	0	1	2	3	1	1	0	1	1	0	0	1	1	5	7	0	3	2	1	2	3	8	4	1	1	1	1	1	1	1	1	1	1	1	4	6
163	5	1	1				4	1	0	0	0	0	0	0	0	0	0	0	0	0	0	0				0	0	0	0
164	1	0	1	5	5	5	1	0	1	10	0	1	2	3	0	1	0	0	0	0	0	0	1	3	4	3	2	1	4	1	6	10	2	1	1	2	1	1	3	1	1	1	2	2	2	5
165	5	0	1	3	2	2	4	1	0	0	0	1	2	3	1	1	0	1	1	0	0	0	1	3	5	1	2	3	4	2	4	11	2	1	2	1	3	2	2	2	2	2	3	2	2
166	2	0	0	1	3	2	1	1	0	0	0	1	2	3	1	1	1	0	0	0	0	0	1	4	6	2	1	3	4	1	2	6	4	1	1	3	1	1	3	1	1	3	2	3	3	4	5
167	4	1	1	2	3	2	3	1	1	40	1	1	2	3	0	0	0	0	0	0	0	1	1	2	5	4	3	1	2	2	6	8	2	1	1	2	3	3	3	3	1	2	3	3	1	2
168	1	1	1	3	3	3	1	0	0	0	0	1	2	3	1	1	0	0	0	0	0	0	3	4	6	3	1	2	4	2	4	6	2	1	1	1	2	2	2	1	1	1	2	2	2	4	5
169	3	0	1	3	1	3	3	1	0	0	0	3	2	1	0	1	0	0	0	0	0	0	1	2	3	4	1	3	2	2	6	10	2	2	2	1	3	3	3	1	1	1	1	1	3	5
170	4	1	0	1	1	3	4	1	0	0	1	1	2	3	0	0	0	0	0	0	0	0	1	2	7	4	2	3	1	2	3	8	2	1	1	1	1	1	1	1	1	2	1	1	1	2	3	4	5
171	3	0	1	1	1	1	3	0	0	0	0	3	2	1	0	0	0	0	0	0	0	0	1	3	5	3	2	4	1	2	6	11	2	1	1	2	2	2	2	2	1	1	3	2	1	2	4	5
172	2	1	0	5	5	3	2	1	1	5	0	1	2	3	0	1	0	0	0	0	0	0	1	2	3	4	1	3	2	2	8	10	2	1	1	1	2	2	2	3	2	2	2	3	3	4	5
173	2	0	1	1	1	1	2	0	0	0	0	2	1	3	0	0	0	0	1	0	0	0	2	3	4	4	2	1	3	1	2	4	4	1	1	3	3	3	3	3	2	2	3	3	1	2	3
174	5	1	1	5	3	3	3	1	1	10	1	1	2	3	1	1	0	1	1	1	1	0	1	2	4	4	1	2	3	1	2	4	2	1	1	1	2	1	1	1	1	1	1	1	2
175	2	1	0	5	5	2	1	1	1	10	1	2	1	3	0	1	1	0	0	0	0	0	1	4	6	2	3	1	4	2	8	10	2	2	1	1	1	2	3	1	1	1	2	3	2	4	5
176	3	1	1	1	1	2	2	1	0	0	0	1	2	3	1	1	0	0	0	0	1	0	1	2	3	4	1	2	3	2	4	6	1	1	1	3	1	1	2	1	1	1	1	3	2	5
177	3	1	0	3	1	3	3	1	0	0	0	1	2	3	1	1	0	0	0	0	1	0	1	2	3	4	2	3	1	1	2	4	4	3	1	3	3	3	3	1	1	1	2	3	2	4
178	3	0	0	1	1	2	1	0	0	0	0	2	1	3	0	1	0	0	0	0	1	0	2	3	5	2	4	3	1	2	8	10	2	3	1	3	3	3	3	2	1	2	2	3	3
179	2	1	1				2	1	1	1	0	0	0	0	0	0	0	0	0	0	0	0				0	0	0	0
180	4	1	0	3	5	5	2	1	1	40	0	1	3	2	0	1	0	0	0	0	0	0	1	2	4	3	1	2	4	1	5	8	2	2	1	1	2	1	2	2	1	1	2	2	1	3	4
181	2	1	0	2	2	2	2	1	0	0	1	1	2	3	0	1	0	0	0	0	0	0	1	2	4	2	3	4	1	1	6	7	2	2	2	3	2	3	3	3	2	2	2	3	3
182	2	1	1	1	1	1	1	0	1	10	0	1	2	3	1	1	0	0	0	0	0	0	2	3	4	4	1	2	3	2	5	8	4	2	2	3	2	3	3	1	1	3	2	3	2	3
183	4	0	0	2	1	2	2	1	1	10	0	1	3	2	1	1	0	1	1	1	1	0	1	2	3	4	2	1	3	2	4	6	4	2	1	1	2	2	2	1	1	1	1	3	2	3	4	5
184	4	1	0	5	3	3	3	0	0	0	0	1	2	3	1	1	0	0	0	0	0	0	1	2	6	2	1	3	4	2	8	11	4	2	2	2	2	3	2	3	2	2	2	2	2
185	3	0	1				2	1	0	0	0	0	0	0	0	0	0	0	0	0	0	0				0	0	0	0
186	3	1	1	5	2	2	2	1	1	80	0	1	2	3	0	0	0	0	0	0	0	0	1	2	3	4	2	1	3	1	2	10	2	2	2	2	2	2	2	2	2	2	2	2	1	2	3	4	5
187	3	0	1	6	3	8	2	0	1	20	0	1	2	3	0	1	0	0	0	0	1	0	4	5	6	4	2	3	1	1	2	5	4	1	1	1	1	3	3	2	1	2	1	3	1	2	3	4	5
188	4	1	0	1	1	2	4	1	1	5	1	1	2	3	1	1	0	0	0	0	0	0	1	2	5	2	3	1	4	2	4	8	4	3	2	2	2	2	2	3	2	3	3	3	2	3
189	1	1	1	1	3	5	1	1	1	80	0	1	2	3	1	1	0	0	0	0	1	0	3	4	5	3	1	2	4	2	5	6	2	1	1	1	3	3	3	3	1	2	1	3	2	5
190	2	0	1	10	5	5	1	0	1	60	0	1	2	3	1	1	0	0	0	0	0	0	1	3	5	4	2	1	3	1	2	8	2	1	1	2	1	1	3	1	1	1	2	3	2	3	5
191	4	0	1	5	5	10	3	1	1	10	0	1	2	3	0	0	0	0	0	0	0	0	1	3	5	4	2	1	3	2	6	8	4	1	1	1	1	1	1	2	1	1	2	2	3	5
192	3	0	1	1	1	5	2	1	0	0	0	1	2	3	1	1	0	0	0	0	0	1	1	3	4	4	3	2	1	1	2	6	2	1	1	2	1	2	2	3	1	2	2	3	2	4	5
193	3	0	0	3	2	2	2	1	0	0	0	1	2	3	0	1	0	0	0	0	0	0	1	2	3	1	3	4	2	2	8	11	2	1	1	1	1	1	2	2	1	1	3	3	2	4
194	4	1	0	3	3	5	3	1	0	0	0	2	1	3	0	1	0	0	0	0	1	0	1	2	3	4	2	3	1	1	4	6	2	2	2	1	3	2	2	2	1	2	3	3	3	4
195	3	1	0	10	5	5	1	1	1	1	0	1	2	3	0	1	0	0	0	0	0	0	1	2	4	2	1	3	4	2	8	11	4	1	1	2	2	2	2	2	2	2	2	3	2	3
196	3	0	0	3	1	1	2	1	0	0	1	1	2	3	0	1	0	0	0	0	0	0	1	3	5	1	2	3	4	2	6	8	2	2	1	1	2	2	2	2	2	2	2	2	3	4
197	4	0	1	5	5	5	1	0	1	40	0	1	2	3	0	0	0	0	0	0	0	0	1	3	4	4	2	1	3	1	2	8	2	1	1	1	2	2	3	1	1	2	3	3	1	2	5
198	4	0	0	10	5	15	3	1	1	10	0	1	2	3	0	0	0	0	0	0	0	0	3	4	7	1	0	4	3	2	4	8	4	1	1	1	1	1	1	1	2	2	2	2	1	3	5
199	2	1	1	2	1	2	1	1	0	0	0	1	2	3	1	1	0	1	1	0	0	1	1	2	5	1	4	3	2	1	2	10	4	2	2	1	2	3	3	1	1	2	2	2	3
200	3	1	0	3	2	2	3	1	1	5	0	1	2	3	1	0	0	0	0	0	0	0	1	2	5	4	1	2	3	2	6	10	2	1	1	1	1	1	1	2	1	1	1	2	3	4
201	3	0	1	5	4	2	2	1	0	0	0	3	2	1	0	1	0	0	0	0	1	0	1	2	3	3	1	2	4	1	2	6	2	1	1	2	2	1	2	2	1	1	2	2	2	4
202	3	0	1				2	1	0	0	0	0	0	0	0	0	0	0	0	0	0	0				0	0	0	0
203	4	0	0	2	2	2	2	0	0	0	0	1	2	3	0	1	0	0	0	0	0	0	3	4	6	3	1	4	2	4	5	7	4	2	1	3	3	3	3	2	1	2	2	2	1	2	3	4	5
204	4	1	0	1	1	3	4	1	1	10	0	1	2	3	0	0	0	0	0	0	0	0	1	2	7	3	1	2	4	2	6	10	2	2	1	1	2	2	2	2	2	2	2	1	2	3	4
205	4	0	1	1	3	1	3	1	1	1	1	1	2	3	1	0	0	0	0	0	0	0	1	3	5	4	1	3	2	2	3	10	4	1	2	3	2	2	2	2	1	1	1	2	2	3
206	2	1	1	1	1	1	1	0	0	0	0	3	2	1	1	0	0	0	0	0	0	0	1	3	5	4	2	1	3	1	7	9	2	2	2	3	2	3	3	2	1	3	2	2	2	3
207	3	1	0	2	2	2	2	0	1	10	1	1	2	3	1	1	0	0	0	0	0	0	3	4	6	3	4	2	1	1	6	8	4	2	1	3	3	2	2	2	1	2	3	3	2
208	3	0	0	1	2	4	2	1	1	3	0	1	2	3	1	1	0	0	0	0	1	1	1	2	3	4	1	2	3	1	6	11	4	2	1	3	2	1	1	1	1	1	3	2	1	2	3	4	5
209	2	0	0	3	5	5	1	1	1	40	1	1	2	3	1	1	0	0	0	0	0	0	3	4	6	2	1	3	4	1	6	8	2	1	1	1	1	2	2	1	1	1	2	2	2	4	5
210	1	1	0	2	2	3	1	1	0	0	0	1	2	3	1	1	0	0	0	0	1	0	1	2	3	3	2	1	4	1	6	8	2	1	1	2	1	3	3	2	1	1	1	2	2	3
211	4	0	0	5	5	10	2	0	1	20	0	1	2	3	1	1	0	0	0	0	0	0	1	4	7	1	4	3	2	2	4	6	2	2	1	3	1	2	3	3	1	2	1	2	2
212	2	1	1	1	1	1	2	1	0	0	0	1	2	3	0	1	0	0	1	0	0	0	1	3	5	3	4	2	1	2	6	10	2	2	2	2	2	2	2	1	1	1	1	3	3	4
213	2	1	0	1	3	3	2	1	1	50	0	0	0	0	0	0	0	0	0	0	0	0				0	0	0	0				4
214	5	0	1	2	2	3	4	1	1	90	0	3	2	1	1	1	0	1	1	1	0	0	1	2	5	4	3	2	1	1	4	6	1	1	2	2	2	2	2	2	3	2	2	2	3
215	3	1	1	3	2	2	3	1	1	15	1	1	2	3	0	0	0	0	0	0	0	0	3	4	6	2	0	1	4	2	3	8	2	2	2	1	3	1	2	1	1	1	1	1	1	2	3	4	5
216	3	0	1	3	2	5	2	1	1	30	0	1	2	3	1	1	0	1	1	0	0	0	1	5	6	1	2	3	4	2	6	8	4	2	1	1	3	1	1	2	1	2	1	1	1	2	3	4	5
217	3	0	1				2	1	0	0	0	0	0	0	0	0	0	0	0	0	0	0				0	0	0	0
218	1	1	1				1	0	0	0	0	0	0	0	0	0	0	0	0	0	0	0				0	0	0	0
219	4	1	1	1	1	1	3	1	1	10	0	1	2	3	0	0	0	0	0	0	1	0	1	3	5	3	1	2	4	2	4	6	2	2	2	2	3	3	3	3	1	2	3	3	1	2	4
220	2	1	0	1	1	1	1	1	0	0	0	1	2	3	1	1	0	0	0	0	1	0	1	2	3	2	1	3	4	2	4	6	4	2	2	1	3	1	3	2	1	1	3	3	2	4	5
221	4	0	0	1	4	2	2	1	1	20	0	2	1	3	0	1	0	0	0	0	0	0	1	4	6	2	1	3	4	1	4	6	4	1	1	1	3	1	3	1	1	1	1	3	1	2	3	4	5
222	5	0	1				4	1	0	0	0	0	0	0	0	0	0	0	0	0	0	0				0	0	0	0
223	3	1	0	1	1	1	2	1	1	20	0	1	2	3	1	1	0	0	0	0	0	0	1	2	5	4	1	2	3	2	4	6	2	1	2	1	1	2	2	2	2	2	2	3	2
224	4	1	1	1	2	1	3	0	0	0	0	2	1	3	1	0	0	0	0	0	0	1	1	2	3	4	2	3	1	2	8	10	4	2	2	1	2	2	3	2	2	3	1	1	3
225	3	0	0	1	1	1	2	1	1	10	0	1	2	3	0	0	0	0	0	0	1	0	1	2	5	1	4	2	3	1	2	8	4	1	2	1	1	3	3	3	1	2	2	3	2
226	4	0	1	3	3	5	4	1	1	30	0	1	2	3	0	1	0	0	1	0	1	1	1	3	6	4	1	2	3	2	4	8	2	1	1	2	1	1	1	2	1	1	2	1	1	2	3	4	5
227	2	0	0	2	2	5	1	1	0	0	0	1	2	3	0	1	1	0	0	0	0	0	3	4	6	2	1	3	4	2	6	8	2	1	1	1	2	1	2	2	1	1	3	2	3
228	3	1	0	5	1	5	2	0	0	0	0	0	0	0	0	0	0	0	0	0	0	0				0	0	0	0				4	3	1	1	3	2	2	2	2	2	3	2
229	5	1	0	3	3	3	4	1	0	0	0	1	2	3	0	0	0	0	0	0	0	0	1	4	6	3	2	1	4	3	6	10	4	2	1	2	1	2	3	2	1	1	3	3	2	3
230	2	1	0				1	1	0	0	0	0	0	0	0	0	0	0	0	0	0	0				0	0	0	0
231	3	1	1	1	1	1	2	1	0	0	0	0	0	0	0	0	0	1	1	0	0	0	3	4	6	0	0	0	0				4	1	1	1	1	2	3	2	1	1	2	3	2	5
232	4	1	0	1	1	2	3	0	0	0	0	1	2	3	0	1	0	0	0	0	0	0	1	2	7	3	1	2	4	1	2	8	2	2	3	3	3	3	3	3	2	2	2	3	2	3
233	3	0	0	5	3	5	2	1	0	0	0	1	2	3	1	1	0	0	0	0	0	0	3	4	6	4	3	2	1	1	2	6	4	2	2	2	3	2	2	3	2	2	3	2	2	3	4	5
234	3	0	1	1	5	3	2	1	0	0	0	1	2	3	1	1	0	0	1	0	0	1	1	4	5	4	1	2	3	2	5	9	4	1	1	1	3	2	1	1	1	1	3	3	2	4	5
235	2	1	1	3	3	5	1	1	0	0	0	2	3	1	0	1	0	0	0	0	0	0	1	2	3	3	2	1	4	1	5	8	4	1	1	1	2	1	2	2	1	2	2	1	2	3
236	1	1	0	2	2	2	1	0	0	0	0	2	1	3	1	1	1	1	1	1	0	1	1	2	3	1	2	3	4	1	2	11	2	1	1	3	1	3	3	3	1	3	3	3	2	3	4
237	1	0	1	2	2	1	1	1	0	0	0	0	0	0	0	0	0	0	1	0	1	0	1	2	7	4	2	1	3				2	1	1	3	2	2	3	2	1	2	2	3	2	3	4
238	1	0	1	1	3	3	1	0	1	10	0	1	2	3	1	0	0	0	0	0	1	0	1	3	5	2	1	4	3	1	2	9	4	1	2	2	3	2	2	3	1	2	3	3	2
239	1	1	0				1	1	1	80	0	0	0	0	0	0	0	0	0	0	0	0				0	0	0	0
240	4	1	1				2	0	0	0	0	0	0	0	0	0	0	0	0	0	0	0				0	0	0	0
241	2	0	1	1	3	2	2	1	1	45	0	1	2	3	0	0	0	0	0	0	0	0	1	4	5	0	1	3	4	2	6	11	4	2	1	3	2	3	3	2	1	2	1	3	1	2	3	4	5
242	2	0	1	2	1	1	2	1	0	0	0	1	2	3	1	0	0	0	0	0	1	1	1	3	4	4	1	2	3	1	2	11	4	3	1	3	2	3	3	3	1	2	1	3	2	3	4	5
243	1	0	0	1	1	1	1	1	0	0	0	3	1	2	0	0	0	0	0	0	0	0	3	4	7	3	2	4	1	1	4	5	1	3	1	2	2	2	2	2	2	2	2	2	1	2	4	5
244	1	0	0	2	2	2	1	1	0	0	0	0	0	0	1	1	1	1	1	1	1	1	1	3	5	4	3	2	1	1	4	6	4	1	1	1	1	1	1	1	1	1	1	1	2	4
245	1	0	0	1	1	1	1	0	0	0	0	1	2	3	1	0	0	1	1	0	0	0	3	4	5	4	1	2	3	1	2	8	2	1	1	1	1	1	1	1	1	2	1	3	1	2	3	4	5
246	1	0	1	3	2	5	1	0	0	0	0	1	2	3	0	0	0	0	1	0	0	0	3	4	6	4	2	1	3	2	4	5	4	1	1	3	1	2	2	1	1	1	1	3	1	2	3	5
247	4	1	1	1	1	1	3	1	1	1	0	1	2	3	0	0	0	0	0	0	0	0	1	3	6	4	1	3	2	1	4	8	4	1	3	1	1	2	2	2	1	2	2	3	2
248	2	1	1				1	0	0	0	0	0	0	0	0	0	0	0	0	0	0	0				0	0	0	0
249	4	0	0	10	3	1	4	1	0	0	0	1	2	3	1	1	0	1	0	0	1	1	1	2	7	3	2	1	4	2	6	8	4	1	1	1	2	2	2	2	1	2	2	2	1	3
250	1	1	0	1	2	2	1	1	0	0	0	1	2	3	1	1	0	0	0	0	0	0	2	3	4	1	3	2	4	1	6	11	2	1	1	1	2	2	2	1	1	1	1	2	2	3
251	3	0	0	3	1	3	1	0	1	0	0	1	2	3	1	1	0	0	0	0	0	0	1	2	3	4	2	1	3	4	5	6	4	1	1	3	3	3	3	1	1	1	3	2	1	2	3	4	5
252	4	0	1	1	2	1	2	0	0	0	0	1	2	3	1	0	0	0	0	0	0	0	1	2	3	1	2	3	4	2	6	10	4	1	1	3	3	3	3	3	1	3	2	3	2	4	5
253	1	0	1				1	0	0	0	0	0	0	0	0	0	0	0	0	0	0	0				0	0	0	0
254	5	1	1				4	1	0	0	0	0	0	0	0	0	0	0	0	0	0	0				0	0	0	0
255	4	1	0	2	2	2	3	1	0	0	0	1	2	3	1	0	0	0	0	0	0	0	1	2	3	2	3	4	1	2	6	8	4	1	2	1	1	3	2	3	1	3	3	3	2	3	4
256	2	1	1	1	2	2	2	1	1	0	1	1	2	3	1	1	0	0	0	0	0	0	1	3	4	4	1	2	3	1	6	10	2	1	1	1	2	1	1	1	1	1	1	2	1	2	3	4	5
257	3	1	1	1	2	3	2	0	1	0	0	0	0	0	1	1	0	0	0	0	1	1	1	2	5	3	1	2	4	1	2	4	4	1	3	2	2	1	3	3	1	1	2	3	2	5
258	4	0	1	1	2	4	3	1	0	0	0	0	0	0	1	1	0	0	0	0	0	0	3	4	6	3	1	2	4	1	2	6	4	1	1	2	3	2	1	1	1	1	3	2	1	2	3	4	5
259	3	1	1	3	2	1	1	1	1	0	0	1	2	3	1	1	0	0	0	0	0	0	1	4	5	3	2	1	4	1	4	6	2	1	1	2	1	1	1	1	1	1	1	2	2	3	5
260	4	0	0	2	2	1	3	0	1	0	0	1	2	3	0	1	0	0	0	0	1	0	1	2	3	3	2	1	4	6	8	10	2	3	2	1	3	3	2	1	1	2	3	2	1	2	3	4	5
261	3	0	1	3	5	10	3	1	1	0	0	1	2	3	0	1	0	0	0	0	1	1	1	4	5	3	2	1	4	2	6	8	2	1	1	1	3	2	2	1	1	1	1	2	2	3	4	5	6
262	4	1	0	4	3	2	3	0	1	0	0	1	2	3	0	1	0	0	0	0	1	1	3	4	6	4	1	3	2	1	2	10	4	3	2	2	3	3	3	3	1	1	3	1	1	2	3
263	1	1	1	5	1	3	1	1	1	0	0	1	2	3	1	1	0	0	0	0	0	0	1	4	5	3	1	2	4	1	6	10	4	1	1	1	2	3	3	1	1	3	2	3	2	3	4
264	3	0	1	3	2	3	3	1	1	0	0	2	1	3	0	1	0	1	1	0	1	0	1	2	5	3	0	1	2	1	2	8	2	1	1	1	1	1	1	1	1	1	1	1	1	2	3	4	5
265	1	0	1	2	2	2	1	1	1	0	0	1	2	3	1	1	0	0	0	0	0	0	1	3	5	1	2	3	4	2	8	11	1	1	1	3	3	1	1	1	1	1	2	2	2	5
266	2	1	0				2	1	1	0	0	0	0	0	0	0	0	0	0	0	0	0				0	0	0	0
267	1	0	1	3	3	5	1	0	0	0	1	0	0	0	0	0	0	0	1	0	0	0	1	5	7	4	2	3	1	1	2	4	2	1	1	1	2	2	2	2	1	1	2	2	3
268	4	1	0	1	1	1	4	0	0	0	0	0	0	0	0	0	0	0	0	0	0	0				0	0	0	0				4
269	3	0	1	1	1	1	2	0	0	0	0	1	2	3	0	0	0	0	0	0	0	0	1	3	4	1	2	3	4	2	6	7	1	1	1	1	1	1	3	1	1	2	2	3	3
270	1	0	1	1	2	2	2	0	0	0	0	1	2	3	0	0	0	0	0	0	0	0	1	2	3	4	1	3	2	1	2	5	2	1	1	3	1	1	1	1	1	1	1	1	2	3	5
271	1	0	1	3	3	5	1	0	1	0	0	1	2	3	0	1	0	0	0	0	0	0	4	5	8	4	3	2	1	1	4	11	2	2	2	3	3	3	3	3	2	1	2	3	3
272	3	1	1	1	2	3	2	1	1	0	1	1	2	3	0	0	0	0	1	0	1	0	1	3	4	4	1	0	2	1	2	8	2	1	1	2	1	1	1	1	1	1	1	2	1	2	4
273	3	0	0	1	2	1	2	0	1	0	0	1	2	3	1	0	0	1	1	0	0	0	1	3	4	4	3	1	2	2	4	6	2	1	1	1	3	2	2	1	1	1	2	1	1	2	3	5
274	2	0	0	3	2	3	1	1	0	0	0	1	2	3	1	0	0	0	0	0	0	0	3	4	6	4	1	3	2	1	4	10	4	1	1	2	1	1	2	1	1	2	1	3	2
275	3	1	1				3	0	0	0	0	0	0	0	0	0	0	0	0	0	0	0				0	0	0	0
276	4	0	1	3	3	7	3	1	0	0	0	2	1	3	1	0	0	0	0	0	0	1	1	2	5	4	1	2	3	2	4	6	4	1	1	1	2	1	2	3	2	2	3	3	1	2	5
277	4	0	1				2	1	0	0	0	0	0	0	0	0	0	0	0	0	0	0				0	0	0	0
278	2	0	0	2	2	2	1	0	1	0	0	1	2	3	1	1	0	0	0	0	0	0	1	3	4	3	1	2	4	1	2	10	4	3	1	2	1	3	3	1	1	2	1	3	1	2	3	4
279	2	0	0	3	1	1	1	1	1	0	0	1	3	2	0	1	0	0	0	0	1	0	1	4	6	3	2	1	4	1	6	8	2	2	1	3	2	3	3	1	1	1	3	3	1	2	3	4	5
280	1	1	1	2	2	2	1	0	0	0	0	1	2	3	1	1	0	0	0	0	0	0	1	2	6	3	1	2	4	1	4	8	1	2	1	3	2	2	1	1	1	2	3	3	2	3	4
281	1	0	1	2	1	1	1	0	0	0	0	1	2	3	0	1	0	0	0	0	0	0	1	4	6	4	1	2	3	2	6	11	4	2	1	2	2	2	2	1	1	2	3	3	1	2	3	4	5
282	2	0	1	1	3	2	2	1	1	0	0	3	2	1	1	0	0	0	0	0	1	0	1	2	3	4	2	1	3	2	3	5	2	1	1	1	1	1	1	1	1	1	2	2	1	2	3	4	5
283	2	1	1	3	5	3	1	1	0	0	0	1	2	3	0	0	0	0	0	0	1	0	1	3	4	4	1	3	2	1	9	10	4	1	1	1	2	1	1	2	1	1	1	1	1	2	4	5
284	1	1	0	10	10	10	1	1	0	0	0	1	2	3	1	1	1	1	1	1	1	1	1	2	5	4	3	1	2	1	2	4	2	1	1	1	1	1	1	1	1	1	1	1	1	2	3	4	5
285	4	0	0	2	3	5	3	0	1	0	0	1	2	3	0	1	0	0	1	0	1	0	1	2	4	4	2	3	1	1	6	8	2	1	1	1	1	2	2	1	1	1	2	1	1	2	3	4	5
286	2	1	0				1	0	0	0	0	0	0	0	0	0	0	0	0	0	0	0				0	0	0	0
287	1	0	0	2	1	3	1	0	1	0	0	1	2	3	1	1	0	0	0	0	0	0	1	3	5	3	1	2	4	1	8	10	4	1	2	3	2	1	2	3	1	3	2	3	2
288	3	1	0				1	0	0	0	0	0	0	0	0	0	0	0	0	0	0	0				0	0	0	0
289	1	1	1	1	1	2	1	1	0	0	0	1	2	3	0	1	0	0	0	0	1	0	1	3	5	3	1	2	4	1	2	10	2	1	1	1	1	2	1	1	1	1	1	1	2	3
290	2	1	0	1	3	2	1	0	0	0	0	1	2	3	1	1	0	0	1	0	1	0	3	4	6	3	2	1	4	1	4	6	2	1	1	1	2	2	2	2	1	2	1	1	2	3	4	5
291	1	0	0				1	1	0	0	0	0	0	0	0	0	0	0	0	0	0	0				0	0	0	0
292	2	0	0	2	2	3	1	0	0	0	0	1	3	2	1	0	0	0	1	0	0	0	2	3	4	4	2	1	3	1	5	6	2	1	1	1	1	1	1	1	1	1	1	1	1	2	3	4
293	1	0	1				1	0	0	0	0	0	0	0	0	0	0	0	0	0	0	0				0	0	0	0
294	1	0	1	1	1	1	1	1	0	0	0	0	0	0	1	1	0	0	0	0	1	1	1	2	5	4	1	3	2	1	2	8	2	1	1	3	2	2	2	1	1	1	3	3	1	2	4	5
295	0	0	1	1	3	5	3	0	1	0	0	3	2	1	1	1	0	0	0	0	1	1	1	3	5	4	3	2	1	1	2	6	4	1	1	1	2	3	3	2	1	2	1	2	1	2	3	4	5
296	1	0	1	3	2	3	1	1	1	0	0	1	2	3	1	1	0	0	0	0	1	0	1	2	5	4	1	2	3	1	2	11	2	3	1	2	1	3	3	2	1	2	2	3	1	2	3	4
297	2	0	1	1	1	2	1	0	1	0	0	0	0	0	0	0	0	0	0	0	0	0				0	0	0	0				4	2	3	3	2	2	3	1	1	1	2	3	1	2	5
298	2	0	1	3	3	5	1	1	0	0	0	0	0	0	1	1	0	0	0	0	0	0	1	2	3	4	2	1	3				2	1	1	1	2	3	3	3	1	3	3	3	2	3
299	3	1	1	3	1	1	1	0	0	0	0	1	2	3	0	1	0	0	0	0	0	0	1	3	4	4	2	1	3	1	6	11	4	1	1	2	3	2	2	1	1	1	1	3	4	5
300	1	0	1	1	3	3	1	0	0	0	1	1	2	3	0	0	0	0	0	0	0	0	3	4	8	3	2	1	4	1	2	4	2	1	1	3	2	3	3	1	1	2	1	2	1	2	3	4
301	1	0	1	1	2	1	1	0	0	0	1	1	2	3	1	1	0	0	0	0	0	0	2	3	6	4	2	1	3	2	6	8	2	1	1	1	2	2	3	3	1	1	1	2	3	4
302	3	0	1	1	1	1	2	1	1	0	0	0	0	0	0	0	0	0	0	0	0	0				0	0	0	0				2
303	2	0	1	3	2	2	1	1	0	0	1	2	1	3	1	0	0	0	0	0	1	0	1	3	5	4	3	0	2	2	5	7	2	1	1	1	2	2	1	1	1	2	2	2	2	3	4	5
304	1	1	1	2	1	3	1	1	0	0	0	1	2	3	1	1	0	0	1	0	1	0	1	3	5	3	2	1	4	1	4	5	2	1	1	3	1	3	3	2	1	2	1	3	1	2	3	5
305	3	1	0	2	3	3	3	1	1	0	1	1	2	3	0	0	0	0	0	0	0	0	2	3	6	4	2	1	3	1	2	3	2	1	1	2	1	1	2	1	1	2	1	2	2	5
306	2	0	0	2	2	4	1	0	0	0	0	1	2	3	1	1	0	0	0	0	0	0	1	2	3	2	1	3	4	4	6	8	2	1	2	3	2	2	2	2	1	1	1	3	1
307	2	1	0	2	2	2	1	0	1	0	0	1	2	3	0	1	0	0	0	0	1	0	1	2	5	3	2	1	4	2	4	6	4	2	1	2	3	2	2	3	1	1	2	3	5
308	1	0	1				1	0	0	0	0	0	0	0	0	0	0	0	0	0	0	0				0	0	0	0
309	1	0	1	1	1	3	1	0	1	0	0	1	2	3	1	1	0	0	0	1	1	0	1	3	5	1	3	2	4	1	10	11	4	2	1	2	2	3	3	1	1	2	1	3	1	2	4	5
310	2	0	0	1	2	1	1	0	0	0	0	1	2	3	1	0	0	0	0	0	1	0	1	3	5	4	1	3	2	1	10	11	4	1	1	3	1	2	3	2	1	2	1	3	1	3	4
311	1	0	1	5	3	2	1	0	0	0	0	1	2	3	1	0	0	1	0	0	0	0	1	5	6	2	1	3	4	1	10	11	2	1	2	1	2	1	1	1	1	1	1	2	1	2	3	4
312	2	1	0	1	1	1	1	0	1	0	0	1	2	3	0	0	0	1	1	0	0	0	1	2	3	3	1	2	4	1	8	10	4	1	1	1	2	2	2	1	1	1	1	3	1	2	3	4	5
313	2	1	1	2	2	3	1	0	1	0	0	2	3	1	0	1	0	0	0	0	0	0	1	3	4	3	1	2	4	1	6	8	2	2	2	1	3	2	3	1	2	1	3	2	2	5
314	1	0	1	5	5	7	1	0	1	0	0	1	2	3	1	1	0	0	0	0	1	0	3	4	6	2	4	1	3	2	8	11	2	1	1	2	1	2	2	1	1	1	1	2	1	2	3	4	5
315	1	0	1	10	2	2	1	0	0	0	1	1	2	3	1	0	0	1	1	0	1	0	1	3	4	2	1	4	3	1	4	6	4	1	1	2	2	3	2	1	1	2	2	2	2
316	2	0	1	1			2	0	1	0	0	1	2	3	1	1	0	0	0	0	0	0	1	2	3	3	2	1	4	1	2	8	2	1	1	1	1	1	1	1	1	2	2	2	1	2	3	4	5
317	3	0	0				1	1	0	0	0	0	0	0	0	0	0	0	0	0	0	0				0	0	0	0
318	1	0	1	1	2	5	1	1	0	0	1	1	2	3	1	1	0	0	1	0	1	0	1	3	4	1	3	2	0	2	4	10	4	1	1	1	2	1	1	2	1	1	2	2	2	3
319	3	1	1	5	5	5	1	1	0	0	0	1	2	3	1	1	0	0	0	0	1	1	1	2	5	3	1	2	4	1	2	8	4	1	1	1	3	1	2	1	1	1	3	3	2
320	3	1	1	2	1	1	3	1	0	0	0	1	2	3	0	1	0	0	0	0	0	0	1	2	3	4	2	1	3	1	2	4	4	2	2	2	3	2	2	1	1	1	3	3	2	5
321	4	1	1	1	1	1	3	1	1	0	0	2	1	3	0	1	0	0	0	0	0	0	1	2	3	3	2	1	4	2	4	6	4	2	1	1	2	2	2	2	1	2	2	2	2	3
322	4	0	1	1	2	2	2	1	0	0	0	1	2	3	1	1	0	0	1	0	0	1	1	2	4	4	3	1	2	1	2	6	2	1	1	1	1	1	1	1	1	1	1	1	2	3	4	5	6
323	1	0	0	1	1	1	1	0	0	0	0	1	2	3	0	0	0	0	0	0	0	0	1	2	5	1	3	2	4	1	3	6	2	1	1	3	2	3	3	2	1	3	1	2	1	2	3
324	4	1	0	3	1	3	4	0	1	0	1	2	1	3	0	1	0	0	1	0	0	0	1	2	7	4	0	1	2	2	6	10	2	3	1	1	3	2	3	3	2	1	1	2	2	4	5
325	1	0	1	2	1	1	1	0	0	0	0	0	0	0	1	1	0	0	0	0	1	0	1	3	5	3	1	2	4				4	1	1	2	3	2	3	2	1	1	3	3	2	5
326	3	0	0	0	5	3	1	1	0	0	0	0	0	0	0	0	0	0	0	0	0	0				0	0	0	0				4
327	1	0	1	2	2	2	1	0	0	0	0	1	3	2	1	1	0	0	1	0	1	0	1	3	5	3	1	2	4	1	10	11	4	1	1	2	2	1	2	2	1	1	2	3	2	5
328	1	0	1	3	3	5	1	0	0	0	0	1	2	3	1	1	0	0	0	0	0	1	1	2	3	2	4	3	1	1	10	11	2	1	3	2	1	1	1	1	1	1	1	3	2	3	5
329	2	0	1	2	2	1	1	1	1	0	0	1	2	3	0	1	1	0	0	0	0	0	1	5	7	2	1	4	3	2	5	10	4	1	1	1	2	2	3	2	1	1	3	3	1	2	3	4	5
330	3	0	1	1	1	1	2	1	0	0	0	1	2	3	1	1	0	0	0	0	1	1	1	2	3	2	1	3	4	2	10	11	4	2	1	3	1	2	3	2	1	2	2	2	1	2	3	4	5
331	4	1	1	1	1	1	4	0	1	0	0	2	1	3	0	1	0	0	0	0	0	0	1	4	6	2	1	3	4	2	4	11	2	3	3	1	3	3	3	3	1	1	3	3	2
332	5	0	1	5	1	3	4	1	0	0	0	3	2	1	1	1	0	0	1	0	0	0	1	2	3	3	4	2	0	1	2	10	1	2	2	1	2	2	2	3	1	1	1	1	1	3
333	4	0	1	3	2	3	4	1	0	0	0	1	2	3	1	1	0	0	0	0	0	0	1	2	3	3	2	1	4	2	6	8	2	1	1	1	1	1	1	1	1	1	1	1	2	4	5
334	3	0	1	5	3	5	3	1	1	0	0	0	0	0	0	0	0	0	0	0	0	0				0	0	0	0				4	2	2	1	2	1	2	2	1	1	2	1
335	4	0	1	1	3	5	3	1	0	0	0	1	2	3	0	0	0	0	1	0	0	1	2	3	6	1	2	3	4	2	4	6	4	1	1	1	2	1	1	2	2	1	2	1	2
336	3	1	1	2	2	1	2	1	1	0	1	1	2	3	0	1	0	0	0	0	0	0	1	2	5	4	1	2	3	1	2	8	2	1	1	1	1	1	1	1	2	1	2	2	1	2	3	4	5
337	3	0	1	3	3	2	2	1	1	0	0	1	2	3	0	0	0	0	0	0	0	0	1	4	5	1	3	2	4	2	6	8	2	2	1	2	2	2	2	1	1	1	2	3	1	2	3	4	5
338	3	0	1	5	5	5	2	1	1	0	0	1	2	3	1	1	1	1	1	0	1	0	1	3	4	4	1	3	2	2	3	4	4	1	1	3	1	1	1	2	1	1	1	2	1	3	6	진균이 확실할때
339	3	0	1	3	3	3	2	1	1	0	0	3	2	1	1	1	0	0	0	0	0	0	1	3	5	4	2	1	3	1	2	11	2	1	1	2	2	2	2	1	1	1	2	2	2	3	4
340	3	0	1	5	10	10	3	1	1	0	0	1	2	3	1	0	0	1	0	1	1	1	1	3	6	4	3	2	1	2	4	6	2	2	1	3	2	2	2	3	1	2	1	2	3	4	5
341	3	0	1	5	5	10	2	0	0	0	0	1	2	3	0	0	0	0	0	0	0	0	1	3	5	4	2	1	3	1	2	6	4	2	2	3	2	2	3	2	1	1	1	2	2	3
342	4	1	1	5	3	3	3	1	1	0	1	1	2	3	1	1	1	1	1	1	1	1	1	2	3	4	1	2	3	2	3	6	4	2	1	1	1	1	1	1	1	1	1	1	4	5
343	3	0	1	3	1	1	2	1	1	0	0	1	2	3	1	1	0	1	0	0	0	0	1	4	5	4	3	0	2	1	6	11	2	2	1	1	2	2	2	2	1	1	1	2	1	2	3	4	5
344	3	0	1	5	5	5	2	1	1	0	0	1	2	3	0	1	0	0	0	0	1	1	1	2	5	4	1	3	2	2	10	11	2	1	1	2	1	1	2	1	1	2	1	1	2	3	4	5
345	2	0	1	1	2	1	2	1	1	0	0	1	2	3	1	0	0	0	0	0	1	0	1	3	6	3	1	2	4	2	6	8	4	1	1	1	2	3	3	3	1	1	1	3	2	5
346	2	1	1	1	2	1	2	1	1	0	0	1	2	3	1	1	0	0	0	0	0	0	1	2	5	2	4	1	3	2	6	8	4	1	1	1	1	1	1	1	1	1	1	1	1	2	3	5	6
347	1	1	1				1	1	0	0	0	0	0	0	0	0	0	0	0	0	0	0				0	0	0	0
348	4	0	1	2	2	3	2	0	0	0	0	1	2	3	0	0	0	0	0	0	0	0	3	4	6	0	2	3	4	1	2	8	2	1	1	1	1	1	1	1	1	1	1	1	1	2	3	5
349	2	0	1	2	5	5	1	1	0	0	0	1	2	3	1	1	0	0	0	0	1	0	1	2	3	4	2	3	1	1	2	4	2	1	1	1	1	2	2	1	1	3	3	3	2
350	2	0	1	1	2	2	2	1	0	0	0	0	0	0	0	0	0	0	0	0	0	0				0	0	0	0				4	1	1	1	1	1	3	1	1	1	1	2	1	2	3
351	2	0	1	1	2	2	1	1	0	0	0	1	2	3	0	1	0	0	0	0	1	0	1	5	7	4	2	1	3	1	2	6	2	1	1	3	1	2	2	1	1	1	1	3	3
352	2	0	1	1	1	2	2	1	1	0	0	1	2	3	1	1	0	0	0	0	0	1	1	3	5	4	2	1	3	1	6	11	2	1	1	3	1	2	2	1	1	1	2	2	1	2	3	4	5
353	3	1	1				1	0	0	0	0	0	0	0	0	0	0	0	0	0	0	0				0	0	0	0
354	2	1	1	1	2	1	1	1	1	0	1	1	2	3	0	1	0	0	0	0	0	0	1	2	4	3	1	4	2	1	2	8	2	2	1	1	3	3	3	3	2	3	3	3	1	2	3	4	5
355	2	1	1	2	5	3	1	1	1	0	0	1	2	3	1	1	0	0	0	0	1	0	1	2	5	4	1	2	3	2	3	5	2	1	1	1	1	1	2	1	1	1	3	3	1	2	3
356	3	1	1	1	3	2	2	1	1	0	0	1	2	3	0	0	0	0	0	0	0	0	1	3	6	4	1	2	3	2	4	11	4	2	1	1	3	2	2	3	1	1	1	3	4	5
357	1	1	1	5	3	3	1	0	1	0	0	1	2	3	1	1	0	0	0	0	0	0	1	2	3	1	4	2	3	5	6	11	2	1	1	1	1	1	1	1	1	1	2	2	2	4
358	2	1	1	1	1	1	1	0	0	0	0	1	2	3	0	1	0	0	0	0	0	0	1	4	5	2	4	1	3	1	6	10	4	1	1	2	1	2	2	2	1	1	1	2	1	2	3	4
359	2	1	1	2	2	1	1	1	0	0	0	1	2	3	0	1	0	0	0	0	0	0	1	3	5	4	1	3	2	1	4	8	2	2	1	1	3	2	3	2	1	1	2	1	3	4
360	4	0	1	1	1	1	3	0	1	0	0	1	2	3	1	1	1	0	0	0	1	1	1	2	3	2	1	3	4	2	4	8	2	3	1	3	2	2	2	1	1	1	2	3	1	2	3	4	5
361	4	1	1	1	1	2	4	1	0	0	0	3	1	2	0	1	0	0	0	0	0	0	1	4	6	4	1	3	2	1	2	6	4	1	1	1	3	3	2	3	3	3	3	3	2	4	5
362	4	0	1	2	1	1	3	1	1	0	0	1	2	3	0	0	0	0	1	0	1	0	1	3	4	2	1	3	4	1	2	6	4	3	3	2	3	2	2	2	1	2	3	2	6	계속 사용해도 차도가 없을때
363	4	1	0	3	3	2	4	0	0	0	0	0	0	0	0	0	0	0	0	0	0	0				0	0	0	0				2	2	1	2	1	3	2	1	1	3	3	3
364	4	1	0	3	3	3	3	1	1	0	0	1	2	3	0	1	0	0	0	0	0	0	1	2	3	4	2	1	0	2	4	6	2	1	1	1	1	1	1	1	1	1	1	1	2	3	4	5
365	4	0	0	2	1	1	3	1	0	0	0	1	2	3	1	0	0	1	0	0	0	0	1	2	5	4	1	2	3	1	2	6	2	3	1	3	3	2	3	3	2	3	3	3	2	4
366	4	0	0	5	1	8	3	0	1	0	0	1	2	3	0	1	0	0	0	0	0	0	1	3	6	4	1	2	3	1	6	8	2	1	1	1	2	2	2	1	1	1	1	3	1	2	3	4	5
367	3	1	0	2	2	2	3	1	1	0	0	1	2	3	1	1	0	0	0	0	1	1	1	2	3	4	1	2	3	1	2	11	2	1	2	3	2	3	3	3	1	1	1	3	2	3	5
368	4	0	0	3	3	3	3	1	0	0	0	1	2	3	1	1	1	1	1	0	1	1	1	5	6	4	1	2	3	1	2	4	2	1	1	1	2	2	2	2	1	1	1	1	1	2	3	4	5
369	3	1	0	3	3	2	3	1	1	0	0	1	2	3	1	1	1	0	1	0	1	1	1	4	5	4	2	3	1	2	4	5	2	1	1	3	1	1	3	1	1	1	2	1	3	4
370	2	1	0	1	1	1	1	1	0	0	0	0	0	0	0	0	0	0	0	0	0	0				0	0	0	0				4	1	1	2	3	3	3	2	1	1	2	3	1	3	4	6	2주이상 스테로이드를 적용한후 추가적으로 약을 찾는경우
371	3	1	0	2	1	2	2	0	1	0	0	1	2	3	1	0	0	1	0	0	0	0	3	4	6	4	1	2	3	1	4	6	4	2	2	3	3	2	3	2	1	1	3	3	2	3	5	6	장기간 사용하는 경우
372	3	0	0	2	1	3	3	1	0	0	0	1	2	3	0	0	0	0	0	0	0	0	1	2	3	4	2	1	3	2	3	5	2	1	1	2	3	3	3	2	1	2	2	2	1	2	3	4	5
373	3	1	0	1	1	1	2	0	0	0	0	1	2	3	1	0	0	0	0	0	0	0	1	4	5	2	4	3	1	4	7	11	2	1	1	2	1	3	3	2	1	1	2	1	6	판단이 서질않을때
374	5	1	0	1	1	2	4	1	0	0	1	1	2	3	1	1	0	0	0	0	0	0	1	3	6	2	0	3	4	1	2	8	4	1	2	1	1	1	1	2	1	1	1	2	3	4	5
375	2	1	0	1	2	3	2	0	1	0	0	1	3	2	0	1	0	0	0	0	0	0	1	2	5	4	1	2	3	2	6	10	2	3	1	1	3	3	3	1	1	2	3	3	1	2
376	1	1	0	5	2	2	1	0	0	0	0	1	2	3	1	1	0	0	0	1	0	0	1	2	3	3	1	4	2	1	2	6	2	1	1	1	3	2	3	3	1	3	3	3	1	2	3	5
377	1	1	0	1	3	2	1	1	0	0	0	1	2	3	1	1	0	0	0	0	1	1	1	2	4	3	2	1	4	1	8	9	2	1	1	2	2	2	3	1	1	2	2	3	1	2	3
378	5	1	0				4	1	0	0	0	0	0	0	0	0	0	0	0	0	0	0				0	0	0	0
379	4	0	0	5	5	10	4	1	1	0	0	0	0	0	0	0	0	0	0	0	0	0	3	4	6	1	3	4	2				2	1	2	1	2	3	1	2	1	1	1	2	1	2	3	4	5
380	3	0	0	5	3	3	3	0	0	0	0	2	1	3	0	1	0	0	0	0	0	0	1	2	5	1	3	2	4	1	2	6	4	1	1	1	2	2	3	2	1	1	1	2	2	3	4
381	5	1	0	1	1	1	4	1	0	0	0	0	0	0	0	0	0	0	0	0	0	0				0	0	0	0				2	1	2	2	2	2	1	2	2	2	3	2	1	3	4	5
382	4	1	1				3	0	0	0	0	0	0	0	0	0	0	0	0	0	0	0				0	0	0	0
383	4	1	0	1	3	2	3	0	0	0	0	0	0	0	0	0	0	0	0	0	0	0				0	0	0	0				4	3	3	2	3	3	3	3	1	2	3	3
384	3	0	1	1	2	1	2	1	0	0	1	1	2	3	0	1	0	0	0	0	0	0	1	2	6	4	2	1	3	2	4	11	4	1	1	3	1	1	2	2	1	1	3	2	2	4	5
385	2	0	1	3	1	2	1	1	1	0	1	1	2	3	1	1	0	0	0	0	1	1	1	5	7	3	0	2	4	1	2	6	2	3	1	2	3	3	3	2	1	2	2	2	1	2	3	4
386	5	1	0	1	1	1	4	1	0	0	0	1	2	3	0	1	0	0	0	0	1	0	1	2	6	1	2	3	0	1	4	6	4	2	1	2	3	3	2	1	1	2	3	3	2	4	5
387	4	1	0	5	3	3	3	1	1	0	0	1	2	3	1	1	0	0	0	0	0	0	1	2	3	1	4	3	2	1	2	6	1	2	2	2	3	2	3	3	3	2	2	3	2
388	3	0	0	2	2	3	2	0	0	0	0	1	2	3	0	0	0	0	0	0	0	0	1	2	5	4	2	3	1	2	6	8	2	1	1	1	1	1	2	2	1	1	1	2	2	3	4	5
389	4	1	0	2	1	2	4	1	0	0	0	1	2	3	1	1	0	1	1	0	0	0	1	4	5	1	4	0	2	2	3	8	4	1	1	1	3	1	3	2	1	3	3	3	4	5
390	3	1	0	1	1	1	3	0	1	0	1	1	2	3	1	1	0	0	0	0	0	0	1	2	5	4	3	1	2	2	4	8	2	3	1	3	2	3	3	3	1	2	1	3	1	2	3	4	5
391	2	1	0	3	2	5	2	1	1	0	0	2	1	3	1	1	0	0	0	0	0	0	2	3	4	4	0	3	2	2	6	8	1	1	1	1	3	3	3	2	2	2	1	3	4
392	2	1	1	2	2	1	1	1	0	0	1	2	3	1	0	1	0	0	0	0	1	0	3	5	7	3	4	1	2	2	6	8	4	3	2	3	3	2	2	3	1	2	1	3	3
393	3	0	0	1	5	5	3	1	1	0	0	1	2	3	1	1	0	1	1	0	0	0	1	2	5	1	3	4	2	2	3	6	4	2	1	1	2	2	2	2	1	1	1	1	2	5
394	3	1	1	2	1	3	1	1	1	0	0	1	2	3	0	1	0	0	0	0	0	0	3	4	6	4	1	2	3	1	2	11	4	2	1	2	1	1	1	2	1	3	2	3	2	4
395	2	1	1	3	3	2	1	0	1	0	0	1	2	3	0	1	0	0	0	0	1	1	1	2	3	3	2	1	4	1	2	5	4	3	1	1	3	3	3	1	1	1	1	3	2	3
396	2	1	1	2	3	4	1	1	0	0	1	1	3	2	0	1	1	1	0	0	1	0	1	2	7	4	2	3	1	1	2	8	4	2	1	1	1	2	1	1	1	1	2	2	1	2	3	5
397	1	0	0	1	1	3	1	1	1	0	0	1	2	3	0	1	0	0	0	0	1	0	1	2	5	2	1	3	4	1	2	8	4	2	1	1	3	3	3	1	1	1	3	3	2
398	2	1	0	3	3	1	1	0	1	0	0	1	2	3	1	1	0	0	1	0	0	0	1	3	5	2	3	1	4	1	6	11	2	2	1	1	1	1	2	2	1	1	1	3	2	3	5
399	4	1	0	1	3	2	1	0	1	0	1	1	2	3	1	0	0	0	0	0	0	0	1	2	3	4	2	1	3	1	2	6	2	1	1	2	2	1	1	2	1	2	2	2	2	4
400	3	1	0				3	0	0	0	0	0	0	0	0	0	0	0	0	0	0	0				0	0	0	0
401	4	1	1				3	1	0	0	0	0	0	0	0	0	0	0	0	0	0	0				0	0	0	0
402	4	0	0	2	2	2	3	0	0	0	0	1	2	3	0	1	0	0	0	1	0	1	4	6	7	4	2	1	3	2	4	8	4	1	2	1	3	3	3	2	1	1	2	2	2
403	5	0	0	3	3	3	4	1	0	0	0	0	0	0	0	0	0	0	0	0	0	0				0	0	0	0				4	1	2	1	2	1	1	2	2	2	2	2
404	2	0	1	2	2	5	1	1	1	0	1	2	1	3	1	0	0	0	0	0	0	0	1	3	4	2	4	1	3	2	9	11	2	1	1	2	1	2	1	1	1	1	1	3	2
405	2	0	0	2	1	5	2	1	1	0	0	1	2	3	1	1	0	0	1	0	0	1	1	3	5	3	4	1	2	1	2	6	4	3	2	3	3	2	3	1	1	2	2	3	2	5
406	2	0	0	2	3	2	2	1	0	0	0	0	0	0	0	0	0	0	0	0	0	0				0	0	0	0				4	1	1	1	1	1	2	1	1	1	1	1
407	2	0	1	5	5	5	2	1	1	0	0	0	0	0	1	0	0	0	0	0	0	0	4	5	6	0	0	0	0				2	1	1	1	1	1	1	1	1	1	1	1	2	4
408	2	1	0	1	1	1	2	1	1	0	0	1	2	3	0	1	0	0	0	0	1	0	1	2	4	1	2	3	4	1	2	8	1	3	2	2	3	3	2	2	1	2	3	3	1	2	4
409	2	1	0	3	2	3	1	1	1	0	0	0	0	0	0	0	0	0	0	0	0	0				0	0	0	0				4
410	2	1	0	2	2	1	1	1	1	0	0	1	2	3	0	0	0	0	0	0	0	0	1	3	4	1	2	3	4	1	2	8	2	1	2	1	2	1	2	1	1	1	1	1	1
411	3	1	0				2	1	0	0	0	0	0	0	0	0	0	0	0	0	0	0				0	0	0	0
412	2	0	0	1	1	1	1	0	1	0	0	1	2	3	0	0	0	1	1	0	0	0	3	4	8	3	2	1	4	1	4	10	2	2	1	3	2	3	3	3	1	1	3	2	1	2	3
413	2	0	0	1	1	1	1	0	0	0	0	3	2	1	0	1	0	0	0	0	0	0	1	3	5	3	1	2	4	1	2	4	4	1	1	1	1	2	2	2	1	2	3	2	2	3
414	3	0	0				2	1	1	0	0	0	0	0	0	0	0	0	0	0	0	0				0	0	0	0
415	4	1	0	0	1	1	3	0	1	0	0	1	2	3	1	1	0	0	0	0	0	0	1	2	5	4	2	3	1	1	2	4	2	2	2	3	3	2	3	3	1	2	1	3	2	5
416	2	0	0	2	3	5	1	1	0	0	1	1	2	3	0	0	0	0	1	0	0	0	1	3	5	1	4	2	3	2	4	8	2	1	1	1	2	1	2	2	1	1	2	2	2	3
417	3	0	0	1	1	1	1	1	1	0	1	1	3	2	0	0	0	0	0	0	0	0	1	4	6	4	3	2	1	1	2	6	4	1	1	3	3	2	3	3	1	1	2	3	3	5
418	1	1	0	0	1	1	1	0	1	0	0	1	2	3	1	1	0	0	0	0	0	0	1	4	6	2	3	1	4	1	5	6	1	1	1	3	3	3	3	3	1	3	3	3	2
419	5	1	0	5	5	5	2	1	1	0	0	3	1	2	1	1	0	0	1	1	1	0	1	2	3	4	2	3	1	2	8	10	4	1	1	1	1	1	1	1	1	1	1	1	1	2	3	4	5
420	2	0	0	2	3	3	1	1	1	0	0	0	0	0	0	0	0	0	0	0	0	0				0	0	0	0				2
421	2	0	0	1	1	1	1	0	0	0	0	1	2	3	0	1	0	0	0	0	0	0	1	2	3	3	1	2	4	1	2	4	2	2	1	1	2	3	3	2	1	1	2	3	1	2	3
422	3	1	0	3	3	1	1	1	0	0	1	3	2	1	1	1	1	0	0	0	1	0	1	3	5	2	1	3	4	1	6	11	2	1	1	1	2	3	3	3	1	2	2	3	1	2	3	4	5
423	2	0	0				1	1	0	0	0	0	0	0	0	0	0	0	0	0	0	0				0	0	0	0
424	3	0	0	5	1	2	2	0	0	0	0	0	0	0	1	0	0	0	0	0	1	1	2	3	7	0	0	0	0				2	1	2	2	2	3	3	2	1	1	2	1	2	4
425	4	0	1	1	1	1	3	1	0	0	0	1	3	2	0	1	0	0	0	0	0	0	1	4	6	4	2	1	3	1	2	4	4	2	2	3	2	2	3	3	1	2	3	2	2	3	4
426	4	1	1	1	1	2	4	0	1	0	0	1	2	3	0	0	0	0	0	0	0	0	1	4	5	1	2	3	4	1	4	6	6,대면(구두)및약품에기재하며	1	1	3	1	1	1	3	1	1	1	1	1	2	3	4	5
427	5	1	1	1	1	1	4	1	0	0	1	1	2	3	1	1	0	0	0	0	1	0	1	3	6	3	0	1	4	1	2	8	4	1	1	1	3	1	2	1	1	1	2	3	2	5	6	동일제를 장기간사용
428	4	0	1	1	2	1	3	1	0	0	0	1	2	3	0	0	0	0	0	0	0	1	1	5	6	4	1	2	3	2	4	8	4	1	1	1	2	1	3	1	1	1	1	3	1	2	3	4	5
429	4	0	1	3	3	2	3	1	0	0	0	1	2	3	0	0	0	0	0	0	1	0	1	2	5	4	2	3	1	2	4	6	2	1	2	1	2	1	2	2	2	3	2	1	1
430	1	1	1	2	1	3	1	1	0	0	0	1	2	3	1	1	0	0	0	0	1	1	1	2	5	4	1	2	3	1	4	5	2	2	1	3	2	3	3	1	1	2	2	3	1	2	3	4
431	3	0	1	11	1	2	2	1	1	0	1	1	2	3	1	1	0	0	1	0	0	0	1	4	5	2	3	4	1	2	4	6	4	1	1	1	1	1	1	1	1	1	2	1	2	5
432	3	0	1	5	3	5	3	1	1	0	0	1	2	3	1	1	0	0	1	0	0	0	1	3	4	3	2	1	4	1	2	4	2	1	1	1	1	1	1	1	1	1	1	1	1	2
433	3	0	1	1	1	2	3	1	0	0	0	1	2	3	0	0	0	0	0	0	0	1	1	2	3	3	1	2	4	1	6	7	4	2	1	1	2	2	2	1	1	2	2	1	1	2	3	4	5
434	4	0	1	1	1	3	2	1	1	0	0	0	0	0	0	0	0	0	0	0	0	0				0	0	0	0				2
435	3	0	1				1	1	0	0	0	0	0	0	0	0	0	0	0	0	0	0				0	0	0	0
436	3	0	1	1	1	2	2	1	0	0	0	1	2	3	1	1	0	0	0	0	0	0	1	4	6	3	4	1	2	1	2	6	2	1	1	1	1	1	1	1	1	1	2	1	1	2	3	4	5
437	4	0	1	10	3	3	2	0	1	0	0	1	2	3	1	1	0	0	1	0	0	0	1	2	3	4	0	2	1	1	2	10	4	2	2	3	2	3	3	2	1	2	2	3	2
438	4	0	1	4	3	5	2	1	0	0	0	1	2	3	0	0	0	0	0	0	0	0	1	3	4	2	1	3	4	1	2	3	4	2	2	2	3	2	2	2	1	2	3	2	1	2	3	5
439	4	1	1	1	1	2	1	1	1	0	0	2	1	3	1	0	0	0	0	0	1	0	1	3	5	4	1	3	2	1	4	11	2	3	3	3	3	3	3	1	1	2	3	3	1	2	3
440	3	1	1				2	1	0	0	0	0	0	0	0	0	0	0	0	0	0	0				0	0	0	0
441	3	0	1	2	1	2	2	1	1	0	0	1	2	3	0	0	0	0	0	0	0	0	1	2	3	4	3	2	1	2	4	6	2	1	1	1	2	2	3	1	1	1	1	2	1	2	3	4	5
442	3	0	1	7	7	7	3	1	0	0	0	1	3	2	1	1	0	0	0	0	0	0	3	4	7	1	3	2	4	2	7	8	2	1	2	2	1	1	1	1	2	2	1	1	1	3
443	3	0	1	1	2	3	2	0	1	0	1	1	2	3	0	1	0	0	0	0	0	0	1	2	3	4	3	1	2	6	10	11	4	1	1	1	1	1	1	2	1	1	3	3	1	2	3	4	5
444	2	1	1	5	5	5	1	1	1	0	1	1	2	3	1	1	0	0	0	1	1	1	1	2	3	4	2	1	3	1	2	8	1	1	1	1	1	1	1	1	1	1	1	1	2
445	3	1	1	1	1	1	1	0	0	0	1	1	2	3	1	0	0	0	0	0	0	0	1	3	4	2	4	3	1	1	8	11	2	1	1	1	2	2	2	1	1	2	2	2	2	5
446	2	0	1	1	1	2	1	1	1	0	0	1	2	3	1	1	0	0	0	0	1	0	1	2	6	3	2	1	4	1	2	6	2	1	1	1	1	2	2	1	1	1	2	2	1	2
447	3	1	1				1	1	1	0	0	0	0	0	0	0	0	0	0	0	0	0				0	0	0	0
448	2	0	1	1	1	1	1	1	1	0	0	1	2	3	1	0	0	0	0	0	0	0	1	3	4	4	1	2	3	2	3	6	2	1	2	3	1	2	3	2	1	1	3	2	2
449	1	0	1	1	2	2	1	0	1	0	0	1	2	3	1	1	0	0	0	0	0	0	1	3	4	3	2	1	4	1	2	8	4	1	1	3	3	2	3	3	1	1	2	3	3	4	5
450	2	0	1	2	2	1	2	1	1	0	0	1	2	3	0	0	0	0	0	0	0	0	3	4	5	4	2	1	3	1	2	8	4	2	2	3	3	2	3	1	1	3	1	2	1	2	3	4	5
451	2	1	1	1	3	3	2	1	0	0	0	1	2	3	1	0	0	0	0	0	0	0	1	3	5	4	1	2	3	2	5	10	4	1	1	1	1	2	2	2	1	2	1	3	1	2	3	5
452	1	0	1	1	1	1	1	0	0	0	0	1	2	3	1	1	0	0	0	1	1	0	1	3	4	1	2	4	3	1	2	6	4	1	1	2	2	2	2	1	1	2	2	2	2
453	3	1	1	1	5	3	1	1	1	0	0	1	2	3	1	1	0	0	0	0	0	0	1	2	3	3	1	2	4	1	2	8	4	1	1	1	1	1	1	1	1	1	1	1	1	2	3	4	5
454	5	1	1	3	1	1	4	1	1	0	0	1	2	3	0	0	0	0	0	0	1	0	1	2	6	3	4	1	2	2	4	6	4	1	2	1	1	2	3	2	1	2	3	3	1	2	4
455	5	0	1	1	1	2	4	1	0	0	0	1	2	3	0	1	0	0	0	0	0	0	1	3	6	2	3	1	4	1	2	8	4	1	1	1	3	1	2	1	1	2	2	2	2	3
456	4	1	1	3	3	1	3	1	1	0	0	1	2	3	1	0	0	0	0	0	1	1	1	2	5	3	2	1	4	1	6	8	2	2	3	1	3	2	3	3	2	3	2	2	2	4
457	3	0	1	1	1	2	2	1	0	0	0	1	2	3	1	1	0	0	0	0	0	0	1	3	4	4	1	2	3	2	5	10	4	2	1	1	2	2	3	2	1	3	3	3	1	2	3	5
458	3	1	1	1	1	1	2	1	1	0	1	1	2	3	1	1	0	0	0	0	1	0	1	2	4	2	3	4	1	2	6	10	4	3	2	2	3	3	3	2	1	2	2	3	2	3	5
459	3	1	1	2	2	2	3	1	1	0	0	2	1	3	0	0	0	0	0	0	1	0	1	4	5	4	2	3	1	1	6	8	4	3	2	2	3	3	3	2	2	2	2	3	2	3
460	1	1	1	2	3	3	1	0	0	0	0	3	2	1	1	1	0	0	0	1	1	0	1	3	4	3	4	2	1	1	4	5	4	3	1	1	3	1	3	3	1	3	2	3	3
461	2	1	1	1	1	1	2	1	1	0	0	1	2	3	0	1	1	1	1	0	0	0	3	4	6	4	3	2	1	1	6	8	2	2	1	1	1	2	2	1	1	1	1	2	1	2	3	4	5
462	5	1	1	2	3	2	1	1	0	0	0	3	1	2	1	1	1	1	0	0	1	0	1	3	6	2	1	3	4	1	5	6	2	2	1	1	2	1	1	1	1	1	2	3	2	4
463	5	1	1	5	5	5	3	1	0	0	0	2	3	1	0	0	0	0	0	1	1	1	1	4	6	0	1	2	3	2	4	6	2	1	1	1	1	1	1	1	1	1	1	1	4	5
464	3	0	1	2	3	4	1	0	1	0	0	0	0	0	0	0	0	0	0	0	0	0				0	0	0	0				4	1	1	2	2	2	3	2	1	2	3	3
465	1	0	0	1	1	2	1	1	1	0	0	1	2	3	1	0	0	0	0	0	1	0	3	4	5	4	1	2	3	1	2	6	2	2	1	2	2	2	3	1	1	2	2	2	2	3	4
466	2	1	1	1	1	2	1	1	1	0	0	1	2	3	1	0	0	0	0	0	1	1	1	2	5	3	2	1	4	1	2	4	4	1	1	2	1	2	3	3	1	1	1	3	2	3	5
467	5	1	0	5	5	5	4	1	0	0	0	1	3	2	0	0	0	0	0	0	0	0	1	2	7	1	2	3	4	1	2	8	4	1	1	1	1	1	1	1	1	1	1	1	1
468	4	1	0				4	1	0	0	0	0	0	0	0	0	0	0	0	0	0	0				0	0	0	0
469	4	1	1	2	2	2	3	0	1	0	0	1	2	3	1	0	0	0	0	1	0	1	1	3	4	2	1	3	4	1	2	6	4	2	1	2	1	3	3	3	1	3	2	3	1	2	3	4
470	3	1	0				3	1	0	0	0	0	0	0	0	0	0	0	0	0	0	0				0	0	0	0
471	4	0	1	3	5	5	4	1	0	0	1	1	2	3	1	1	0	0	0	0	1	0	1	3	5	3	1	4	2	1	2	8	2	3	2	2	2	2	2	2	2	2	2	2	2	3	4
472	3	1	0	3	1	1	3	1	0	0	0	1	2	3	0	0	0	0	0	0	1	0	1	2	3	3	2	1	4	1	2	6	2	1	1	2	2	3	3	2	2	3	3	3	2
473	4	1	0	1	2	1	2	1	0	0	0	1	3	2	1	1	0	0	0	0	0	1	1	2	5	4	1	3	2	2	5	8	4	3	2	3	2	3	3	3	1	2	3	3	2	3
474	4	0	0	2	2	3	2	1	0	0	0	1	2	3	1	0	0	0	0	0	1	1	1	5	6	4	3	1	2	1	2	5	2	1	1	2	2	1	1	1	1	1	1	2	3	4	5
475	3	0	0	10	10	5	2	1	1	0	1	3	2	1	0	0	0	0	0	0	0	0	1	3	6	4	1	3	2	2	6	8	4	1	1	2	3	1	2	2	1	1	2	2	2	4	5
476	3	1	0	2	2	1	2	1	0	0	1	3	2	1	1	1	0	0	0	0	0	0	1	2	3	2	1	3	4	1	6	8	4	1	2	2	2	2	2	2	1	1	2	3	2
477	4	0	0	1	1	2	2	0	0	0	0	1	2	3	0	0	0	0	0	0	1	0	1	2	3	0	4	3	2	1	2	4	4	2	1	3	2	1	3	3	1	1	3	3	1	2	3	4	5
478	2	1	0	5	5	5	1	1	1	0	0	1	2	3	1	1	0	1	1	0	0	0	3	4	5	3	2	0	1	1	2	5	2	1	1	1	3	2	1	1	1	1	1	1	1	2	3	4	5
479	5	1	0	5	5	5	4	1	1	0	1	1	2	3	0	0	0	0	0	0	1	0	1	5	8	3	2	1	4	2	6	8	2	1	1	1	2	2	1	1	1	1	1	2	2	5
480	4	1	0	5	5	3	3	1	0	0	0	1	2	3	0	1	0	0	0	0	0	0	3	4	6	3	1	2	4	2	8	10	4	3	1	1	3	2	2	3	2	1	3	3	1	2	3	4	5
481	3	1	0	3	3	3	2	1	0	0	0	1	2	3	0	0	0	0	0	0	1	1	3	4	6	3	1	2	4	1	2	8	4	1	1	1	2	2	3	1	1	1	3	3	1	2	3	4	5
482	2	1	0				1	0	0	0	0	0	0	0	0	0	0	0	0	0	0	0				0	0	0	0
483	2	1	0	1	1	2	1	1	1	0	0	1	2	3	0	0	0	0	0	0	0	0	2	3	4	2	1	3	4	2	8	10	2	1	1	2	3	2	2	1	1	2	2	3	3	5
484	5	1	1				4	1	0	0	0	0	0	0	0	0	0	0	0	0	0	0				0	0	0	0
485	4	1	1	5	2	2	3	1	0	0	0	1	2	3	0	0	0	0	0	0	1	0	3	4	6	4	1	3	2	1	8	10	4	3	1	2	3	2	3	3	1	1	1	2	2	5
486	5	1	0	2	2	2	4	1	1	0	0	1	2	3	1	1	0	1	0	0	0	0	1	2	5	4	2	3	1	1	2	6	4	1	1	2	1	2	2	1	1	2	2	2	1	2	5
487	4	1	0				3	0	0	0	0	0	0	0	0	0	0	0	0	0	0	0				0	0	0	0
488	3	1	0	2	2	2	2	1	1	0	1	1	2	3	0	1	0	0	0	0	0	1	1	2	5	2	3	1	4	1	2	8	2	2	2	2	2	1	2	3	1	1	1	1	3	4	5
489	4	1	0	8	5	5	3	1	1	0	0	1	2	3	1	1	0	0	0	0	1	0	1	2	3	4	1	3	2	2	5	8	2	2	2	1	3	2	2	2	1	2	2	3	1	2	3	4	5
490	3	1	0	1	1	30	2	1	0	0	0	1	2	3	0	1	0	0	0	0	0	1	1	2	3	3	2	0	1	1	4	11	4	3	1	1	2	3	2	2	2	1	1	2	2	3	4
491	3	0	1	3	1	1	2	1	1	0	0	1	2	3	1	0	0	0	0	0	0	0	1	3	5	2	3	1	4	2	6	8	4	1	1	1	1	2	3	2	1	1	1	2	2	4
492	3	0	0	3	3	2	2	0	1	0	1	1	2	3	1	1	0	0	0	0	1	0	1	3	4	4	3	2	1	2	5	6	4	1	1	1	2	2	2	3	1	1	1	2	1	2	5
493	3	1	1	2	1	2	1	0	1	0	1	1	2	3	1	1	0	0	0	0	0	1	1	2	3	4	3	1	2	1	2	8	2	1	1	1	1	1	1	2	1	2	1	2	1	2	3	5
494	4	1	0				4	0	0	0	0	0	0	0	0	0	0	0	0	0	0	0				0	0	0	0
495	4	1	0	2	2	2	4	1	1	0	0	0	0	0	0	0	0	0	0	0	0	0				0	0	0	0				4	2	2	1	2	2	3	2	1	1	2	3
496	5	1	0	3	3	3	4	1	1	0	0	1	2	3	1	1	0	0	1	0	0	0	1	2	3	4	1	3	2	2	4	5	2	1	1	1	2	1	1	2	2	2	1	1	2	4
497	2	1	0	1	1	1	2	0	1	0	0	1	2	3	0	0	0	0	0	0	0	0	1	4	5	4	1	2	3	1	2	6	4	2	3	3	2	3	3	2	2	3	3	3	2	3
498	2	1	0	3	2	1	2	0	1	0	0	1	2	3	0	1	0	0	0	0	0	0	1	3	4	4	1	3	2	1	2	8	4	1	1	1	2	2	2	3	1	1	2	3	1	2	3	4	5
499	5	1	1				4	0	0	0	0	0	0	0	0	0	0	0	0	0	0	0				0	0	0	0
500	3	0	1	1	1	1	1	0	1	0	0	1	2	3	1	1	0	0	1	0	0	0	1	3	4	3	1	4	2	1	8	11	4	2	1	2	3	2	3	3	2	1	3	3	1	2	3	5
501	5	1	0	5	5	3	4	1	1	0	0	3	1	2	0	1	0	0	0	0	0	0	1	2	7	3	1	2	4	3	6	8	4	1	1	1	2	1	1	2	1	2	2	2	1	2	3	4
502	3	1	0	2	5	10	2	1	1	0	0	1	2	3	1	1	0	0	0	0	1	0	1	4	5	1	3	4	2	1	2	6	4	2	1	3	3	2	2	3	1	1	3	3	2	3	4	5
503	3	1	0	2	1	1	2	0	1	0	0	1	2	3	1	1	0	0	0	0	0	0	1	2	3	1	4	3	2	1	6	8	4	2	2	1	3	2	2	1	1	2	3	3	1	2
504	4	1	1	1	1	1	3	0	0	0	0	1	2	3	0	1	0	0	0	0	0	0	1	2	6	4	2	1	3	1	2	8	4	2	2	2	3	2	3	3	2	2	2	3	1	2	3	4	5
505	5	1	1	2	1	1	3	1	0	0	0	1	2	3	0	1	0	0	0	0	0	0	1	2	3	4	1	2	3	2	4	6	2	2	2	1	1	2	2	2	2	2	2	2	1	2
506	5	1	0				4	0	0	0	0	0	0	0	0	0	0	0	0	0	0	0				0	0	0	0
507	2	1	0	3	1	2	1	1	1	0	0	0	0	0	0	1	0	0	1	0	1	0	1	2	5	4	1	2	3	2	6	10	2	3	1	1	2	3	2	2	1	3	3	2	3	4
508	4	1	1	2	3	1	3	1	1	0	0	3	1	2	0	1	0	0	0	0	1	0	4	6	8	4	1	3	2	2	6	10	4	1	1	2	2	1	1	1	1	2	2	1	2	5
509	3	0	1				3	1	0	0	0	0	0	0	0	0	0	0	0	0	0	0				0	0	0	0
510	3	0	1	2	2	1	2	1	0	0	0	3	1	2	0	1	0	0	0	0	1	0	4	5	6	1	2	4	3	2	4	6	4	3	1	1	3	3	3	3	2	3	3	2	3
511	4	1	0	2	3	2	2	1	0	0	1	1	2	3	0	0	0	0	0	0	0	0	1	3	4	4	3	1	2	2	4	8	4	2	1	1	2	3	1	1	1	1	3	2	2	4	5
512	3	1	1	1	1	1	2	0	1	0	1	1	2	3	1	1	0	0	0	0	1	1	1	2	4	4	1	3	0	1	6	11	2	1	1	1	1	1	1	1	1	1	1	1	2	3
513	2	0	1				1	1	0	0	0	0	0	0	0	0	0	0	0	0	0	0				0	0	0	0
514	2	1	0	1	1	1	1	1	1	0	1	1	2	3	0	1	0	0	0	0	0	0	1	4	5	3	1	2	4	2	4	5	4	1	1	2	2	2	3	3	3	1	3	3	2	3	5
515	2	1	0	1	1	1	1	0	0	0	0	1	2	3	1	1	0	0	0	0	0	0	1	3	5	4	1	3	2	2	6	8	1	2	2	2	3	3	3	1	1	3	3	3	2	3
516	4	1	1	1	1	2	3	1	1	0	0	1	2	3	0	0	0	0	0	0	0	0	1	3	4	2	1	3	4	1	4	11	4	3	2	3	3	3	3	3	2	3	3	2	2	4
517	2	1	1	2	1	2	2	1	1	0	0	1	2	3	1	1	0	0	0	0	0	0	1	4	5	4	2	1	3	1	2	6	4	2	1	1	2	2	2	1	1	2	2	2	1	2	3	4	5
518	4	1	0				3	1	1	0	0	0	0	0	0	0	0	0	0	0	0	0				0	0	0	0
519	4	1	1	5	3	3	3	1	0	0	0	1	2	3	0	0	0	0	0	0	0	0	1	4	6	4	3	1	2	1	2	8	4	1	1	1	1	2	3	2	1	1	3	3	2
520	2	0	0				2	1	0	0	0	0	0	0	0	0	0	0	0	0	0	0				0	0	0	0
521	4	0	0	1	1	1	2	1	0	0	0	1	2	3	1	0	0	0	0	0	0	0	2	3	6	2	1	4	3	1	2	3	4	2	2	3	3	2	3	3	1	2	3	3	2	4
522	4	1	0	1	1	1	4	1	1	0	0	1	2	3	0	1	0	0	0	0	1	0	1	5	6	4	3	1	2	1	2	4	4	2	3	3	3	3	3	3	2	3	2	2	1	2	3	4	5
523	2	1	0				1	0	1	0	0	0	0	0	0	0	0	0	0	0	0	0				0	0	0	0
524	5	1	0	3	3	1	4	1	0	0	0	0	0	0	1	1	1	1	1	1	1	1	1	2	5	0	0	0	0				4	2	2	1	3	3	1	2	1	2	2	2	1	2	4
525	2	1	1	3	1	5	1	1	1	0	0	1	2	3	0	0	0	0	0	0	0	0	1	2	3	4	1	2	3	2	10	11	4	1	1	1	1	1	1	1	1	1	1	1	4	5
526	3	1	0	2	1	1	2	1	1	0	0	1	2	3	1	1	0	1	1	0	0	0	1	2	3	3	1	2	4	2	5	8	4	1	1	1	2	2	2	1	1	1	1	1	2	3	5
527	3	1	0				1	1	0	0	0	0	0	0	0	0	0	0	0	0	0	0				0	0	0	0
528	2	1	0				1	0	0	0	0	0	0	0	0	0	0	0	0	0	0	0				0	0	0	0
529	4	1	0	3	2	3	3	1	0	0	0	1	2	3	0	1	0	0	0	0	1	1	1	2	5	3	4	2	1	1	2	8	4	2	1	1	1	2	3	1	1	2	1	1	1	3	4	5
530	3	0	0	2	3	3	3	1	1	0	1	1	2	3	1	0	0	1	1	0	0	0	3	4	6	4	2	1	3	2	6	10	1	1	1	1	1	2	2	2	1	2	1	2	1	2	3	4	5
531	3	1	0	5	3	5	2	1	1	0	0	1	2	3	1	0	0	0	0	0	1	0	1	2	4	2	0	1	3	1	2	6	2	1	1	2	2	1	1	2	1	1	2	3	2	3	5
532	5	1	0	2	1	1	1	1	0	0	0	1	2	3	0	0	0	0	0	0	0	0	1	4	6	3	2	1	4	2	5	7	2	2	1	2	2	2	2	3	1	2	3	3	1	2	3	4	5
533	2	0	0	1	2	1	1	1	1	0	0	0	0	0	0	0	0	0	0	0	0	0				0	0	0	0				1	1	1	2	2	2	2	2	1	2	2	2
534	2	1	0	2	2	2	1	1	1	0	0	1	2	3	1	1	0	1	1	1	1	1	1	2	5	4	1	2	3	2	5	6	4	1	1	1	2	1	1	1	1	1	1	2	1	2
535	1	0	0	1	1	2	1	1	0	0	1	1	2	3	1	0	0	0	0	0	0	0	1	3	4	4	1	2	3	1	8	10	2	1	2	1	2	2	1	1	1	2	2	1	2	3	4	5
536	3	0	0	2	3	5	1	0	1	0	0	1	2	3	1	1	0	0	0	0	0	0	1	2	6	3	2	1	4	1	2	6	4	1	1	1	1	1	1	3	1	1	2	2	1	2	3	4	5
537	3	0	0	2	1	1	2	1	0	0	0	1	2	3	0	1	0	0	0	0	1	1	1	2	4	4	2	1	3	1	2	3	4	1	1	1	2	1	1	1	1	1	1	2	1	4	5
538	3	0	1	3	3	5	1	1	0	0	0	1	2	3	1	0	0	0	0	0	0	1	1	5	6	4	1	2	3	1	2	6	2	1	1	1	1	1	1	1	1	1	1	1	1	2	3	4	5
539	4	0	0	2	1	2	2	1	1	0	0	1	2	3	1	0	0	0	0	0	1	0	2	4	7	3	1	2	4	4	6	8	4	1	1	1	1	1	1	2	1	1	2	1	1	2	3	4	5
540	2	1	0	5	5	10	1	1	1	0	0	1	2	3	1	1	0	0	0	0	0	0	1	3	5	3	1	0	4	2	10	11	2	1	1	1	2	3	3	1	1	1	1	1	1	2	3	4	5
541	2	1	0	2	2	1	1	1	0	0	0	1	2	3	1	1	0	0	0	0	1	0	3	4	6	4	2	3	1	1	3	6	2	1	1	1	1	1	1	1	1	1	1	1	2	3
542	2	1	0	1	2	2	2	1	1	0	0	1	2	3	1	1	0	0	0	0	0	0	1	3	6	4	1	2	3	2	4	8	4	1	1	1	1	1	2	2	1	1	2	1	1	2	3	4	5
543	1	0	0	3	2	3	1	0	0	0	0	1	2	3	1	1	0	0	0	0	1	0	1	2	3	1	2	3	4	1	2	10	4	2	1	3	2	2	3	2	2	2	3	3	1	2	3
544	3	1	0	2	2	3	1	0	1	0	0	1	2	3	0	0	0	0	0	0	1	1	3	4	6	3	2	4	1	2	6	8	2	2	2	2	3	3	3	1	1	2	2	2	3	4
545	2	1	0	1	1	3	1	1	0	0	0	1	2	3	1	1	0	0	1	0	0	0	3	4	6	4	2	3	1	1	6	8	2	1	1	2	1	1	1	1	1	2	2	3	3	4
546	3	1	1	6	10	3	1	1	0	0	0	0	0	0	0	0	0	0	0	0	0	0				0	0	0	0				4	1	1	1	2	1	2	1	1	1	2	3	2	6	증산 개선이 안보이는 경우
547	5	1	1	3	5	8	4	1	1	0	0	0	0	0	0	0	0	0	0	0	0	0				0	0	0	0				2
548	4	0	0	10	7	8	2	0	1	0	0	1	2	3	0	0	0	0	0	1	0	0	1	2	3	2	1	3	4	1	2	11	2	1	1	3	1	1	2	1	1	2	2	1	2	4	5
549	4	0	1	1	1	1	4	0	0	0	0	2	1	3	0	1	0	0	0	0	0	1	1	2	5	4	1	3	2	2	4	6	4	2	1	3	3	3	3	3	2	2	2	3	1	2	5
550	4	1	1	1	1	2	4	0	1	0	0	2	3	1	0	1	0	0	0	0	0	0	1	4	6	4	3	2	1	2	3	6	2	1	1	1	3	2	2	3	2	2	3	3	3	5
551	5	1	1	1	2	1	4	0	0	0	0	3	2	1	0	1	0	1	0	0	0	0	1	2	3	4	2	1	3	2	5	8	4	2	3	2	2	2	2	2	1	2	3	3	2	4
552	4	0	1	1	2	1	4	1	0	0	0	2	1	3	1	0	0	0	0	0	0	0	1	4	6	4	1	2	3	1	2	8	4	2	1	1	3	2	2	3	1	1	3	2	1	2	3	4
553	3	1	1	1	2	2	3	1	1	0	0	1	2	3	0	0	0	0	0	0	0	0	1	2	5	2	4	1	3	1	2	6	4	1	1	1	1	1	1	1	1	1	1	1	1	2	3	4	5
554	3	0	1	2	3	3	3	1	0	0	1	1	2	3	1	0	0	0	0	0	0	0	3	4	6	4	1	3	2	1	2	11	4	1	1	1	1	1	1	1	1	1	1	1	1	2	3	4	5
555	2	0	1	1	3	2	2	1	0	0	0	1	2	3	1	1	0	0	1	0	0	1	1	4	5	4	1	2	3	1	2	4	4	2	1	1	2	3	2	2	2	3	2	2	3	4	5
556	3	0	1	1	2	2	2	1	0	0	0	1	2	3	0	1	0	0	0	0	0	0	1	2	4	3	1	2	4	1	2	8	2	2	1	3	3	2	3	2	1	2	2	3	1	2	3	4	5
557	4	0	1	2	2	2	3	1	1	0	0	1	2	3	1	0	0	0	0	0	0	0	1	4	6	4	1	2	3	1	2	10	2	1	1	2	1	1	1	3	1	1	1	2	1	2	3	5
558	3	0	1	2	2	2	2	0	1	0	0	1	2	3	0	1	0	0	0	0	1	0	1	3	5	2	4	3	1	2	4	5	4	2	1	2	3	3	3	3	1	2	2	3	2	3	4
559	2	0	1	3	2	5	2	1	0	0	0	1	2	3	0	1	0	0	0	0	0	0	1	3	5	4	2	1	3	1	2	10	2	1	1	1	1	1	1	1	1	1	2	2	1	2	3
560	3	0	1	1	2	1	2	1	0	0	1	1	2	3	0	0	0	0	0	0	0	0	1	2	3	4	3	1	2	2	4	8	1	1	1	1	1	1	2	2	1	1	1	2	3	4	5
561	3	0	1	1	1	2	1	0	0	0	0	1	2	3	1	0	0	0	0	0	0	0	1	3	6	3	1	2	4	2	4	8	4	1	2	3	1	2	3	2	1	1	2	3	2
562	2	1	1	5	1	3	1	0	0	0	0	3	1	2	0	1	0	0	0	0	1	0	1	3	6	4	2	1	3	2	3	8	4	1	2	2	2	2	2	3	1	2	3	3	2	4	5
563	4	0	1	1	1	1	4	1	0	0	0	1	2	3	1	1	1	0	0	0	0	0	1	3	4	1	4	2	3	1	2	11	4	2	2	2	2	2	3	1	1	2	3	3	5
564	3	0	1	2	2	2	2	1	0	0	0	1	2	3	1	1	1	1	1	1	1	1	1	3	5	3	1	2	4	2	3	10	2	1	1	1	1	1	2	1	1	1	1	1	1	2	3
565	3	0	1	1	2	1	3	1	0	0	0	1	2	3	1	1	0	0	1	0	0	0	1	3	4	4	1	2	3	1	2	3	4	1	1	2	3	2	3	2	1	1	1	3	1	2	3	4
566	2	0	1	3	3	3	2	1	0	0	1	1	2	3	0	1	0	0	0	0	0	0	1	3	6	4	1	2	3	1	2	11	2	2	1	1	2	1	2	2	1	1	1	1	2	4	5
567	2	0	1	1	2	5	1	1	0	0	1	1	2	3	1	0	0	0	0	0	0	0	4	6	8	1	2	3	4	1	2	6	2	1	1	1	1	1	1	2	1	1	1	2	1	2	3	4	5
568	2	0	1	1	1	2	1	1	0	0	0	1	2	3	1	1	0	0	0	0	0	0	1	3	5	4	1	2	3	1	2	8	4	2	1	2	1	2	3	2	1	1	1	2	1	2	3
569	4	1	1				3	0	0	0	0	0	0	0	0	0	0	0	0	0	0	0				0	0	0	0
570	5	1	0				4	1	0	0	0	0	0	0	0	0	0	0	0	0	0	0				0	0	0	0
571	4	0	0	1	1	2	3	1	1	0	0	0	0	0	0	0	0	0	0	0	0	0				0	0	0	0				2
572	4	1	0	3	2	2	3	1	1	0	0	0	0	0	1	0	0	0	0	0	0	0	1	2	3	0	0	0	0				2	1	2	1	1	2	2	2	1	2	2	2	1	2	3	4	5
573	3	0	0	2	2	5	3	1	1	0	0	1	2	3	1	1	0	0	1	0	1	1	1	3	5	3	2	1	4	2	4	8	2	1	1	2	1	1	2	2	1	1	1	2	1	2	3	4	5
574	3	1	0	1	2	3	2	0	1	0	0	1	2	3	1	0	0	0	0	0	0	0	1	3	6	4	3	1	2	2	4	6	4	1	1	2	1	1	2	1	1	1	1	1	1	2	3	5
575	3	0	0	2	2	2	2	1	0	0	0	3	2	1	1	1	1	0	0	0	0	0	1	2	3	4	1	2	3	1	3	6	4	1	1	2	3	2	2	1	1	1	3	3	2	3
576	4	0	0	2	2	3	2	1	0	0	0	0	0	0	0	0	0	0	0	0	0	0				0	0	0	0				4	2	2	2	1	1	3	3	1	3	3	3
577	3	1	0	1	1	1	2	1	1	0	0	1	2	3	1	1	0	0	0	0	1	1	1	3	4	3	2	4	1	2	4	6	4	1	1	2	2	2	3	2	2	2	2	2	2
578	3	1	0	1	2	1	2	1	0	0	0	1	2	3	0	1	0	0	1	0	0	1	1	2	3	4	1	3	2	1	6	10	4	1	1	1	1	1	1	1	1	1	1	1	1	2	3	4	5
579	3	0	0	3	2	2	3	0	1	0	0	1	2	3	1	1	0	0	0	0	1	0	1	2	5	3	1	2	4	1	2	4	4	1	1	1	1	1	2	2	1	2	2	2	1	2	3	4	5
580	3	1	0	1	1	1	3	1	0	0	0	1	2	3	0	1	0	0	0	0	0	0	1	3	5	4	1	2	3	1	2	6	4	2	1	2	2	2	2	3	1	2	2	3	2	3	6	모르는 경우
581	3	0	0	2	1	3	2	1	1	0	0	1	2	3	1	1	0	0	0	0	0	0	1	2	3	4	1	2	3	2	3	4	4	1	1	1	1	2	2	2	1	1	1	2	1	2	3	4	5
582	4	0	0				2	1	0	0	0	0	0	0	0	0	0	0	0	0	0	0				0	0	0	0
583	4	1	0	3	3	3	4	0	1	0	0	1	2	3	1	0	0	0	0	0	0	0	1	4	6	3	1	2	4	2	4	6	4	1	2	2	3	3	3	3	2	3	2	3	2	3
584	4	1	1	3	3	2	3	1	0	0	0	3	2	1	1	1	0	0	0	0	0	0	1	2	6	3	2	1	4	1	4	6	4	1	1	1	2	2	2	2	1	1	1	2	1	2
585	5	1	0				4	1	0	0	0	0	0	0	0	0	0	0	0	0	0	0				0	0	0	0
586	2	0	0				1	1	0	0	0	0	0	0	0	0	0	0	0	0	0	0				0	0	0	0
587	3	1	0	1	1	5	2	1	1	0	0	1	2	3	1	1	0	0	0	0	1	0	1	2	3	3	1	4	2	1	2	6	4	3	1	3	2	3	3	3	1	2	3	3	3	5
588	5	1	0	2	1	1	4	1	1	0	0	1	2	3	0	0	0	0	0	0	0	0	2	3	6	3	1	2	4	2	6	8	4	3	2	3	2	3	3	2	2	3	3	3	2
589	4	1	0	5	3	3	3	1	1	0	0	1	2	3	1	1	0	0	0	0	1	1	1	2	5	2	4	3	1	1	2	6	2	1	1	1	1	1	1	2	1	1	2	1	2	3	4
590	3	0	0	3	5	10	2	0	1	0	0	1	2	3	1	0	0	0	0	0	0	0	3	4	6	3	1	2	4	1	6	10	2	1	1	2	2	3	3	1	1	1	1	1	2	4	5
591	1	1	1	1	1	1	1	0	1	0	0	1	2	3	0	1	0	0	0	0	0	0	1	3	4	4	2	1	3	1	10	11	4	2	1	2	1	3	3	2	1	2	1	2	1	2	3	4	5
592	4	1	0	5	5	10	3	1	1	0	0	3	1	2	1	0	0	0	0	0	0	0	1	4	6	2	1	3	4	1	6	10	4	2	2	2	3	3	3	2	1	1	2	2	3
593	5	1	0	1	2	2	4	1	1	0	1	1	2	3	0	1	0	0	0	0	0	0	3	4	6	3	2	1	4	2	5	8	4	1	2	3	2	1	1	2	1	1	3	3	3	4	5
594	3	1	0				2	1	0	0	0	0	0	0	0	0	0	0	0	0	0	0				0	0	0	0
595	2	1	0	5	5	5	1	1	1	0	0	1	2	3	0	1	0	0	0	0	1	0	2	3	5	4	1	3	2	2	6	8	2	2	1	1	3	2	3	1	1	2	1	3	2	3
596	3	1	0	2	2	1	1	0	0	0	0	1	2	3	0	0	0	0	0	0	0	0	1	2	3	0	2	4	3	1	5	6	4	2	1	3	3	3	3	2	1	2	3	3	1	2	3	4	5
597	2	1	0	1	2	1	1	1	1	0	0	1	2	3	0	1	0	0	0	0	0	0	1	3	5	3	2	1	4	2	6	8	4	1	1	1	2	2	3	2	1	1	3	3	2	3	5
598	5	1	0	2	4	2	4	1	1	0	0	1	2	3	0	0	0	0	0	0	0	0	1	3	7	3	2	1	4	1	2	8	4	2	2	1	1	1	2	1	1	1	1	2	1	2	3	4	5
599	4	0	1	10	10	10	3	1	0	0	0	1	2	3	1	1	0	0	0	0	1	0	4	5	6	4	1	3	2	2	3	8	1	1	1	2	3	3	3	1	1	1	2	2	2	5
600	3	1	0				3	0	0	0	0	0	0	0	0	0	0	0	0	0	0	0				0	0	0	0
601	3	0	0	5	3	3	2	0	0	0	0	1	2	3	0	1	0	0	0	0	0	0	1	4	6	4	2	1	3	2	8	10	4	2	2	3	2	1	2	1	1	1	3	3	1	2	3	4	5
602	2	1	1	2	1	1	2	0	1	0	0	1	3	2	0	0	0	0	0	0	0	0	1	4	5	4	2	3	1	1	3	6	4	2	1	1	2	1	1	3	1	1	3	3	1	2	3	4	5
603	3	0	1	1	1	1	1	1	0	0	0	3	2	1	1	1	0	0	0	0	0	0	2	3	6	4	1	3	2	1	2	8	2	1	1	1	3	1	1	2	1	1	3	3	3	4
604	2	1	0	3	2	3	1	0	1	0	0	1	2	3	1	1	0	0	0	0	0	0	1	3	4	1	2	3	4	1	2	4	4	2	1	3	2	2	3	3	1	1	2	2	2	3
605	2	1	1	5	1	5	1	0	0	0	0	1	2	3	1	1	0	0	0	0	1	1	1	4	5	2	3	4	1	1	2	6	1	1	1	2	2	3	3	3	1	1	2	3	3	4
606	4	1	0	1	2	2	3	1	1	0	0	1	2	3	0	0	0	0	0	0	0	0	1	3	6	1	2	3	4	2	4	5	4	2	2	2	2	3	3	3	2	3	3	3	2
607	3	1	1	1	1	1	2	1	1	0	0	1	2	3	1	1	0	0	0	0	0	0	2	3	4	2	1	3	4	1	2	11	1	2	2	2	2	3	3	1	1	2	3	2	1	2	3	4	5
608	3	1	1	5	3	2	2	1	0	0	0	0	0	0	0	0	0	0	0	0	0	0				0	0	0	0				2	1	1	1	1	1	1	2	1	1	2	3
609	3	0	0	3	1	1	2	1	0	0	1	1	2	3	0	1	0	0	0	0	0	0	1	5	7	1	3	2	4	2	3	6	1	3	1	3	3	2	2	2	1	1	2	3	1	2	3	4	5
610	1	0	1	1	1	1	1	0	0	0	0	0	0	0	0	0	0	0	0	0	0	0				0	0	0	0				4	3	2	3	2	2	3	3	2	3	3	2
611	1	1	1	1	1	1	1	1	0	0	0	1	2	3	1	0	0	0	0	0	0	0	1	2	3	4	3	2	1	2	5	11	2	1	1	3	2	3	3	3	1	1	3	3	1	2	3	4	5
612	3	0	0				1	0	1	0	0	0	0	0	0	0	0	0	0	0	0	0				0	0	0	0
613	2	0	1	2	2	1	2	1	1	0	0	1	2	3	0	1	0	0	0	0	1	1	1	3	4	4	1	2	3	1	2	8	2	1	1	1	1	3	3	2	1	1	1	3	2	3	4	5
614	3	1	0	1	1	1	2	1	1	0	0	1	2	3	1	0	0	0	0	0	0	0	1	3	4	3	1	2	4	1	8	10	2	1	1	2	2	3	3	2	1	2	2	2	1	2
615	2	0	0	1	3	3	2	1	0	0	0	1	2	3	1	1	0	0	0	0	0	0	3	4	5	1	3	4	2	2	4	6	4	2	1	1	2	2	2	1	1	1	2	2	2	3
616	2	1	0	2	2	3	1	0	0	0	0	1	2	3	1	0	0	1	1	0	0	0	3	4	5	4	2	1	3	1	2	6	1	2	2	2	2	3	3	2	1	2	3	2	2	3	4
617	2	1	1	1	1	1	2	1	0	0	0	1	2	3	1	1	1	1	1	1	1	0	1	5	7	3	2	1	4	2	4	6	2	1	1	1	1	2	2	2	1	1	2	3	1	2	3	4	5
618	5	1	1	1	2	2	4	0	1	0	1	1	2	3	1	1	0	0	0	0	0	0	1	2	3	4	2	3	1	2	4	5	4	2	2	1	2	2	1	2	2	2	2	2	3	4	5
619	2	0	1	3	1	3	2	1	1	0	0	3	2	1	1	1	0	1	0	0	0	0	2	3	4	4	2	1	3	1	2	8	4	2	1	3	2	2	2	2	1	2	3	3	2	4
620	4	0	0	5	3	5	4	1	0	0	1	3	2	1	0	0	0	1	1	0	0	0	1	4	6	3	2	1	4	2	5	10	4	1	1	1	1	1	3	3	3	1	1	3	1	2	3	4	5
621	3	0	1	3	2	5	3	0	1	0	1	1	2	3	1	1	0	0	0	0	0	0	1	4	5	4	1	3	2	2	6	10	4	1	1	2	1	1	1	1	1	1	2	1	1	2	5
622	5	1	0	5	3	5	4	1	0	0	0	3	2	1	0	1	0	0	0	0	0	0	1	4	7	4	1	2	3	1	6	10	4	1	1	2	2	2	2	1	2	2	2	2	3
623	4	1	0	1	1	2	3	1	1	0	0	2	1	3	0	0	0	0	0	0	0	0	1	2	4	2	1	4	3	2	10	11	4	1	1	1	3	3	3	3	2	2	2	3	2	3
624	4	1	1	3	1	1	3	1	0	0	1	1	2	3	0	1	0	0	0	0	0	0	1	3	6	4	2	3	1	1	6	10	4	1	1	1	1	1	1	1	1	1	1	1	2	3
625	2	1	0	1	1	1	1	1	1	0	0	1	2	3	1	1	0	0	0	0	1	1	1	2	3	1	0	2	3	1	2	4	4	1	1	3	3	2	2	1	1	1	1	1	2
626	2	1	0	2	5	5	1	1	0	0	1	1	2	3	1	0	0	0	1	0	1	0	3	4	6	3	1	2	4	1	2	8	4	1	1	2	1	1	1	3	1	1	2	1	1	2	3	4	5
627	2	1	1	1	1	1	1	0	1	0	0	1	2	3	0	1	0	0	0	0	1	1	1	4	6	1	3	2	4	2	8	10	2	2	2	1	1	2	2	2	1	1	2	1	1	2	3	4	5
628	4	0	0	1	2	3	2	1	1	0	1	1	2	3	1	0	0	0	0	0	0	0	1	2	3	2	3	1	0	2	3	6	4	2	2	1	2	3	3	2	1	1	2	2	2
629	5	0	1				4	0	0	0	0	0	0	0	0	0	0	0	0	0	0	0				0	0	0	0
630	3	1	1	3	1	2	2	1	1	0	0	1	2	3	0	1	0	0	0	0	0	0	1	2	3	4	3	1	2	2	4	6	2	1	1	1	1	1	1	1	1	1	1	2	2	3	4	5
631	4	0	1	2	2	2	2	0	0	0	1	1	2	3	1	1	0	1	1	0	0	0	1	2	5	2	4	1	3	2	8	10	2	1	2	1	1	1	2	2	1	2	2	2	2	5
632	4	0	1	3	1	2	3	1	1	0	0	1	2	3	1	1	0	0	1	0	0	0	1	3	5	4	1	2	3	2	4	6	4	1	1	2	2	1	2	3	1	2	3	3	2	4
633	4	0	1	20	5	10	3	1	1	0	1	1	2	3	0	0	0	0	0	0	1	1	1	2	4	1	4	2	3	2	3	9	4	1	1	1	2	2	2	1	1	1	3	2	1	2	3	5
634	3	0	1	1	1	1	2	0	1	0	0	1	2	3	1	1	0	0	0	0	0	0	1	4	5	4	1	3	2	1	2	6	4	2	2	3	3	2	3	3	1	1	2	3	1	2	3	4	5
635	3	0	1				3	1	0	0	0	0	0	0	0	0	0	0	0	0	0	0				0	0	0	0
636	4	1	1	1	1	2	3	1	0	0	0	3	1	2	1	0	0	0	0	0	0	1	3	4	6	4	2	1	3	2	4	6	2	2	1	1	2	2	2	2	1	1	1	1	1	2	3	4	5
637	4	0	0	3	3	2	4	1	1	0	0	1	2	3	0	1	1	0	0	0	1	0	1	4	5	4	3	2	1	1	2	8	2	2	3	3	3	3	3	3	2	2	3	3	3
638	3	0	0	3	3	4	2	1	1	0	0	0	0	0	1	1	0	0	0	0	0	1	1	2	3	0	1	2	3				2	1	2	3	2	2	3	3	1	1	1	3	2	5
639	3	1	0	3	3	3	3	1	1	0	1	1	2	3	0	0	0	0	0	0	0	0	1	4	5	4	2	1	3	2	6	10	4	1	1	3	2	3	3	2	2	2	3	3	1	2	3	5
640	1	0	0	3	3	3	1	0	1	0	0	1	2	3	0	0	0	0	0	0	0	0	3	4	6	2	1	4	3	1	2	5	4	3	2	2	2	3	3	2	2	3	2	3	2	3
641	4	0	1				4	0	0	0	0	0	0	0	0	0	0	0	0	0	0	0				0	0	0	0
642	4	1	0	2	2	2	3	1	0	0	0	0	0	0	0	0	0	0	0	0	0	0				0	0	0	0				4	1	1	1	2	1	1	1	1	1	2	2
643	4	1	1	3	3	2	3	1	0	0	0	1	2	3	1	1	0	0	0	0	0	0	1	2	5	2	4	1	3	1	2	5	4	1	1	2	2	2	2	2	1	2	2	3	2	3	4	5
644	4	1	0				3	1	0	0	0	0	0	0	0	0	0	0	0	0	0	0				0	0	0	0
645	3	1	0	1	1	2	2	0	0	0	0	1	2	3	0	1	0	0	0	0	0	0	1	3	4	1	2	3	4	2	3	8	4	3	3	3	1	1	1	3	1	1	3	3	1	2	3	4	5
646	1	1	1	1	2	2	1	0	0	0	0	1	2	3	1	1	0	0	0	0	1	0	1	3	5	3	2	1	4	1	2	11	2	1	1	1	2	1	1	1	1	1	2	3	1	2	3
647	4	1	0	3	2	3	3	1	1	0	1	1	2	3	1	1	0	0	0	0	1	1	1	2	4	4	1	2	3	2	8	11	2	2	1	1	1	1	2	2	1	1	2	1	1	2	3	4	5
648	5	1	0	3	2	1	4	1	1	0	1	1	2	3	1	1	1	0	0	0	0	0	1	2	5	2	3	1	4	2	4	11	4	2	2	1	1	1	1	2	1	1	1	2	1	2	3	4	5
649	3	0	1	2	2	5	3	1	0	0	1	1	2	3	0	1	0	1	0	0	0	0	1	2	3	4	2	3	1	2	4	6	2	1	1	1	1	2	2	2	1	2	2	3	1	2	3
650	3	0	0	2	5	5	2	1	1	0	0	1	2	3	0	1	0	0	0	0	0	1	1	3	4	4	1	2	3	2	4	6	4	1	1	2	1	1	1	2	1	1	2	2	3
651	3	0	1	1	1	3	1	0	1	0	0	0	0	0	0	1	0	0	1	0	0	0	1	2	3	3	2	1	4	2	8	11	1	1	1	1	3	1	1	1	1	1	1	1	3	5
652	3	0	0	1	1	3	2	0	1	0	1	1	2	3	1	1	0	0	0	0	1	0	1	3	6	2	3	1	4	4	5	8	4	1	3	3	1	1	3	1	1	1	2	3	1	2	5
653	2	0	1	3	3	3	2	1	1	0	0	1	2	3	0	1	0	0	0	0	0	0	1	3	5	3	1	2	4	1	2	5	2	1	1	2	3	2	2	3	1	2	1	2	1	2	3	4
654	4	1	1				3	1	0	0	0	0	0	0	0	0	0	0	0	0	0	0				0	0	0	0
655	4	1	0	2	3	2	3	1	0	0	1	1	2	3	0	0	0	0	0	0	0	0	1	5	6	3	1	2	4	1	4	6	2	2	1	1	1	1	1	1	1	2	2	2	1	2	3	4	5
656	2	0	1	3	3	1	2	1	1	0	0	1	2	3	0	1	0	0	0	0	0	0	1	2	5	3	1	2	4	1	6	8	4	2	2	1	1	3	3	2	1	1	1	3	1	2	3	4	5
657	5	0	0	2	2	2	2	0	1	0	0	1	2	3	1	1	0	0	1	0	1	0	1	3	5	3	2	1	4	1	2	5	4	1	1	1	1	1	2	3	1	2	3	3	2	4	5
658	2	0	0				1	0	0	0	0	0	0	0	0	0	0	0	0	0	0	0				0	0	0	0
659	4	1	1	1	3	3	1	0	1	0	0	2	1	3	0	1	0	0	0	0	0	0	1	3	4	4	1	2	3	2	4	8	4	2	1	1	3	2	3	2	1	1	3	3	1	2	3	4
660	5	0	1	2	2	1	4	1	0	0	1	1	2	3	1	0	0	0	0	0	0	0	1	4	7	3	2	0	4	1	2	8	4	1	2	3	1	1	1	1	1	2	2	3	1	2	3	4	5
661	5	0	1	10	5	5	4	1	0	0	0	1	2	3	1	1	0	1	1	1	1	1	2	3	6	4	3	1	2	1	6	11	2	1	1	2	2	1	2	1	1	2	1	2	3
662	5	1	1	5	3	2	4	1	0	0	1	3	1	2	0	0	0	0	0	0	0	0	1	3	4	2	1	4	3	1	2	8	4	2	1	2	2	1	2	2	2	2	3	3	3	5
663	4	0	1	5	7	10	4	1	1	0	0	1	2	3	1	1	0	1	0	0	0	1	1	4	5	4	1	2	3	2	6	8	2	1	1	1	1	1	1	1	1	1	1	1	2	3	4	5
664	4	0	1	5	2	5	3	1	0	0	0	2	1	3	0	1	0	0	0	0	0	0	1	2	4	4	1	2	3	2	3	6	2	1	1	1	2	2	2	3	1	2	2	3	2	3	4	5
665	4	1	1	3	2	5	3	1	1	0	0	0	0	0	1	1	0	0	1	0	1	1	1	2	5	0	0	0	0				2	1	1	1	1	1	1	1	1	1	1	1	2
666	3	0	1	1	1	1	2	1	0	0	0	1	2	3	1	1	0	0	0	0	1	0	1	2	3	4	2	3	1	1	2	8	4	2	1	3	2	3	3	3	1	2	2	3	2	3
667	4	1	1	2	2	2	2	1	0	0	0	0	0	0	1	1	0	0	0	0	0	0	1	2	3	0	0	0	0				4	1	2	1	1	1	1	1	1	1	1	2	3	4
668	2	1	1	1	1	1	2	1	1	0	0	0	0	0	0	0	0	0	0	0	0	0				0	0	0	0				2	1	1	1	1	1	3	1	1	1	1	3	3
669	3	1	1	5	3	2	2	1	0	0	1	1	2	3	1	1	0	0	0	0	0	0	4	5	6	1	2	3	4	1	2	6	4	3	1	1	1	1	1	1	1	1	3	3	1	2	3	4
670	4	0	0	5	3	5	2	0	0	0	0	3	2	1	1	0	0	0	0	0	1	0	1	5	7	2	4	3	1	1	2	8	4	2	1	1	2	2	1	2	1	2	2	2	1	2
671	4	0	0	2	2	2	4	0	0	0	1	1	2	3	0	0	0	0	1	0	0	0	1	2	4	4	3	2	1	1	2	7	2	1	1	1	3	2	2	1	1	2	1	3	1	2	3	4	5
672	4	1	0	1	3	1	2	1	1	0	1	1	2	3	0	0	0	0	0	0	0	0	1	3	4	2	1	0	3	1	2	8	2	1	1	1	3	1	1	2	1	2	2	3	3	4
673	4	0	1	1	3	5	3	1	1	0	0	1	2	3	1	1	0	0	0	0	0	0	1	3	6	3	2	1	4	1	2	8	2	2	1	1	2	1	2	2	1	2	3	2	3	5	6	약국에서 투약할 단계가 아닌 환자
674	3	1	0	3	1	1	2	1	0	0	0	1	2	3	0	1	0	0	0	0	0	0	1	4	6	2	3	4	1	1	2	11	4	1	1	2	3	2	3	1	1	3	3	3	5
675	5	1	0	5	5	10	4	1	0	0	0	1	2	3	0	1	0	0	0	0	0	0	1	5	6	3	1	2	4	1	2	4	2	2	1	1	3	2	2	2	2	2	1	3	1
676	1	1	0				1	1	0	0	0	0	0	0	0	0	0	0	0	0	0	0				0	0	0	0
677	3	1	0	3	2	1	3	1	0	0	0	1	2	3	0	1	0	0	0	0	1	0	1	2	5	1	2	4	3	2	4	8	4	3	2	2	1	2	2	2	2	2	2	2	3
678	4	1	1	2	2	3	3	0	1	0	1	1	2	3	0	1	0	1	0	0	1	1	1	2	5	4	1	2	3	2	6	11	4	1	1	1	2	1	1	1	1	1	1	1	2	3	5
679	2	0	0	1	1	2	1	0	0	0	0	2	1	3	0	1	0	0	0	1	0	0	1	5	6	2	1	4	3	1	3	4	4	1	1	2	3	1	1	3	1	1	2	3	1	2	3	4	5
680	3	1	0	2	2	2	2	1	1	0	0	1	2	3	0	0	0	0	0	0	0	0	1	2	5	4	1	2	3	2	3	8	2	2	1	1	1	1	1	2	1	2	2	1	1	2	3	4	5
681	2	1	0	1	1	1	1	0	0	0	0	1	2	3	1	1	0	0	0	0	0	0	1	2	3	4	2	1	3	1	2	4	4	1	1	2	2	2	3	2	1	1	2	3	1	2	3	4
682	2	1	0	1	2	5	2	1	0	0	0	2	1	3	1	0	0	0	0	0	0	0	1	2	3	3	2	4	1	2	3	6	4	3	1	1	2	2	1	1	1	1	3	3	1	2	3	4
683	2	0	1	3	3	3	1	1	1	0	0	1	2	3	1	1	0	0	0	0	0	0	1	3	5	3	1	2	4	1	2	6	4	1	1	2	3	1	3	1	1	1	3	2	1	2	3	4	5
684	4	0	0	3	2	5	2	1	0	0	0	1	2	3	1	0	0	1	0	0	0	0	2	4	6	3	1	2	4	1	2	6	2	1	2	2	3	3	2	3	1	2	2	2	1	2	3	4	5
685	2	1	0	10	5	2	2	0	1	0	0	1	2	3	1	0	0	0	0	0	0	0	1	2	4	2	1	3	4	2	5	10	2	1	1	1	2	1	1	3	1	2	1	1	1	2	3	5
686	3	0	0	5	2	3	3	1	0	0	0	1	2	3	1	1	0	0	0	0	0	0	1	3	6	4	1	2	3	1	2	6	2	1	1	1	2	2	1	1	1	1	2	2	2	4	5
687	0	0	1	4	4	4	4	0	0	0	1	3	2	1	1	0	1	1	0	0	0	0	2	4	5	1	2	3	0	7	8	10	1	1	3	2	3	2	3	3	2	3	2	1	6	4
688	1	0	1	10	5	5	1	1	0	0	0	0	0	0	0	0	0	0	0	0	0	0				0	0	0	0				2
689	2	0	1	2	2	1	1	1	1	0	0	1	2	3	1	1	0	0	0	0	1	0	1	3	5	3	1	2	4	1	2	10	2	1	1	2	2	2	2	2	2	2	2	3	2	3	5
690	4	0	1	5	5	10	4	0	0	0	0	1	2	3	1	1	0	1	1	0	0	0	1	3	5	3	4	2	1	2	4	6	4	3	1	2	2	2	2	1	1	1	2	3	2	5
691	2	0	1				1	1	0	0	0	0	0	0	0	0	0	0	0	0	0	0				0	0	0	0
692	3	0	0				3	0	0	0	0	0	0	0	0	0	0	0	0	0	0	0				0	0	0	0
693	3	0	0	1	1	3	1	0	0	0	0	1	2	3	0	1	0	0	0	0	0	0	1	2	5	1	2	4	3	2	6	10	2	1	1	3	2	3	3	3	1	1	2	3	3	4
694	1	0	0	5	3	5	1	0	1	0	0	1	2	3	1	0	0	0	0	0	0	0	2	3	4	4	1	2	3	1	2	6	4	1	1	2	2	3	3	3	1	2	2	2	2	3
695	1	1	0	3	3	3	1	1	0	0	0	1	2	3	0	0	0	1	1	0	0	0	1	4	5	2	3	1	4	1	2	4	4	2	1	2	1	2	1	1	1	2	1	1	1	2	3	4	5
696	2	0	1	3	4	2	1	1	0	0	0	1	2	3	1	0	0	0	0	0	0	0	1	3	5	4	1	2	3	2	4	6	6,구두복약+복약지도서프린트+별도주의사항수기기재	1	1	1	2	1	1	2	1	1	1	3	1	2	3	4	5
697	5	1	1	1	3	5	4	0	1	0	0	1	2	3	0	0	0	0	0	0	0	0	2	4	6	4	3	2	1	2	6	10	2	1	1	2	2	2	2	1	1	2	2	1	1	2	3	4	5
698	3	0	1	1	5	5	2	1	1	0	0	1	2	3	0	1	0	0	0	0	0	1	3	4	6	3	1	4	2	1	10	11	2	1	1	2	1	1	1	1	1	1	2	1	2	4
699	1	0	1	3	5	3	1	1	0	0	1	1	2	3	1	1	0	1	1	0	1	0	2	3	4	1	4	3	2	2	6	8	2	1	1	1	2	1	1	1	1	1	3	3	1	3	4
700	1	0	1	1	2	1	1	0	0	0	0	1	2	3	0	0	0	0	0	0	0	0	1	2	4	4	2	1	3	1	2	11	4	1	1	1	1	1	1	1	1	1	1	1	1	2	3
701	2	0	1	1	1	2	1	0	0	0	0	1	2	3	0	1	0	0	0	0	0	0	1	4	6	3	2	1	4	1	2	8	4	1	1	2	3	1	2	3	1	1	2	2	1	2	5
702	2	1	1	3	2	2	1	0	0	0	0	1	2	3	0	0	0	0	0	0	0	0	1	2	5	3	1	4	2	1	6	11	4	1	1	2	3	1	1	2	1	1	3	3	2	4
703	3	0	0	3	2	2	3	1	0	0	0	3	2	1	0	1	0	0	0	0	0	0	3	4	6	4	1	2	3	1	2	11	4	2	2	1	3	2	3	2	2	2	2	2	2	3	4
704	1	0	1	3	2	1	1	1	0	0	0	3	2	1	0	0	0	0	0	0	0	0	1	3	5	3	1	2	0	1	2	6	2	3	2	3	2	2	3	3	1	2	3	3	2
705	3	1	0	1	1	1	1	1	1	0	0	1	2	3	1	1	0	0	1	1	1	0	1	2	5	4	1	2	3	1	2	10	4	3	1	2	3	3	3	3	1	3	2	1	2
706	1	0	1	3	1	2	1	1	0	0	1	1	2	3	0	0	0	0	0	0	0	0	1	2	5	1	3	4	2	1	4	10	2	1	1	2	1	3	3	1	1	2	1	3	1	2	3	4	5
707	1	0	1	1	1	1	1	0	0	0	0	1	3	2	1	1	1	0	0	0	0	0	1	2	3	3	4	2	1	1	3	4	2	2	2	3	3	3	3	3	1	2	3	3	3
708	4	0	1	5	10	10	3	1	0	0	0	0	0	0	0	0	0	0	0	0	0	0				0	0	0	0				4	2	1	1	1	1	1	1	1	1	1	1	2
709	4	1	0	2	2	1	2	0	1	0	0	1	2	3	0	0	0	0	0	0	0	0	1	2	3	4	2	1	3	2	5	10	4	1	1	3	1	1	3	1	1	1	1	3	2	3	4
710	3	0	1	1	1	2	2	0	0	0	0	1	2	3	1	0	0	0	0	0	1	0	1	2	5	4	1	3	2	1	2	6	2	1	1	2	3	2	3	2	1	1	2	3	2	3	5
711	3	0	1	1	1	1	2	0	1	0	0	1	2	3	1	1	0	0	0	0	1	1	1	3	4	4	1	2	3	2	8	11	2	1	1	1	2	2	3	1	1	1	2	2	3
712	2	0	0	5	1	1	1	1	0	0	0	1	2	3	1	1	0	0	0	0	0	0	1	2	4	4	1	2	3	2	4	6	2	1	1	3	2	1	3	1	1	1	1	3	3	5
713	2	0	1	1	1	1	2	0	0	0	0	1	2	3	1	1	0	0	0	0	1	0	1	3	6	2	1	3	4	1	2	11	4	1	1	3	3	3	3	3	1	3	2	3	2	5
714	4	0	1	2	5	3	3	0	1	0	0	1	2	3	1	0	0	0	0	0	0	0	1	2	3	2	4	3	1	3	4	6	2	1	1	1	1	1	1	1	1	1	1	2	2	5
715	1	0	0	2	2	1	1	0	0	0	0	1	2	3	1	1	0	1	1	0	0	0	3	4	6	3	2	1	4	1	4	5	2	1	1	3	3	3	3	1	1	1	2	3	1	2	4	5
716	1	1	0				1	1	0	0	0	0	0	0	0	0	0	0	0	0	0	0				0	0	0	0
717	4	0	1				2	1	0	0	0	0	0	0	0	0	0	0	0	0	0	0				0	0	0	0
718	5	1	0				3	1	0	0	0	0	0	0	0	0	0	0	0	0	0	0				0	0	0	0
719	1	1	0	3	5	3	1	1	0	0	1	1	2	3	1	1	0	0	1	0	1	0	1	3	7	4	3	1	2	1	4	8	2	1	1	2	2	3	3	2	2	2	3	2	2	3
720	1	0	0	3	3	2	1	0	0	0	0	1	2	3	1	1	1	1	1	1	0	0	1	2	5	3	1	2	4	2	4	5	2	1	1	3	1	1	1	3	1	1	1	3	1	2	3	5
721	1	1	1	4	5	2	1	1	0	0	0	1	2	3	0	1	0	1	1	0	0	0	3	4	5	2	3	4	1	1	6	11	2	1	1	2	3	2	2	1	1	1	1	3	2	3	4	5
722	2	0	1	1	1	1	1	0	1	0	0	1	2	3	0	1	0	0	0	0	0	0	1	3	5	1	2	4	3	1	2	11	2	3	1	1	2	2	3	1	1	1	2	2	2	3	4
723	1	1	1	10	2	3	1	0	0	0	1	3	2	1	0	0	0	0	0	0	0	0	1	2	3	4	2	1	0	1	2	3	2	1	1	1	1	1	1	1	1	1	1	1	1
724	1	1	0	3	5	3	1	0	0	0	0	1	2	3	1	1	0	0	0	0	0	0	1	3	5	3	1	2	4	1	5	10	2	1	1	1	3	1	1	1	1	1	3	3	3	4	5
725	2	1	0	2	2	3	1	1	1	0	0	1	2	3	0	1	0	0	0	0	1	0	1	2	5	3	1	2	4	1	4	11	2	2	1	2	3	2	2	3	1	1	2	2	1	2	3
726	1	0	1	5	2	5	1	0	0	0	0	1	2	3	1	1	0	0	0	0	1	0	1	2	3	3	2	1	4	1	2	6	2	2	1	2	2	1	1	1	1	1	1	2	1	2	3	4	5
727	1	0	0	2	3	5	1	1	1	0	0	3	2	1	0	1	0	1	1	0	0	0	1	3	4	3	1	2	4	1	2	8	4	1	1	1	3	2	2	1	1	2	3	3	2	3	5
728	2	1	1				1	1	0	0	0	0	0	0	0	0	0	0	0	0	0	0				0	0	0	0
729	2	0	1	5	10	10	1	1	1	0	0	1	2	3	0	1	0	0	0	0	0	0	3	4	5	2	1	3	4	1	2	5	2	1	1	1	2	2	1	1	1	1	1	2	1	2	3	4	5
730	1	1	1	2	3	3	1	0	1	0	1	3	2	1	1	1	0	0	0	0	0	0	1	4	5	1	2	4	3	1	6	8	2	1	1	1	2	1	1	2	1	1	2	2	2	3	4	5
731	1	0	0	1	2	2	1	1	0	0	0	3	2	1	0	0	0	0	0	0	1	0	1	3	4	1	2	4	3	1	6	8	4	2	1	1	3	2	2	1	1	1	1	1	2	3
732	1	1	1	5	5	5	1	0	1	0	0	2	1	3	1	1	1	1	1	1	1	1	1	3	4	4	2	3	1	1	8	11	2	1	1	1	2	2	1	1	2	1	1	2	1	2	3	4	5
733	5	0	0	3	3	3	3	1	1	0	0	1	2	3	1	1	1	1	1	1	1	1	1	2	3	4	3	1	0	2	7	8	2	1	1	1	1	1	1	1	1	1	1	1	1	3	4
734	3	0	0	1	1	1	3	1	1	0	0	1	2	3	1	0	0	0	0	0	0	0	3	4	8	1	2	3	4	1	2	4	2	1	2	1	1	2	3	1	1	1	2	2	1	2	3	4	5
735	3	1	0	1	1	1	2	1	0	0	0	1	2	3	1	1	0	0	0	0	0	0	1	2	5	3	4	2	1	1	2	8	2	1	1	1	2	2	2	2	2	2	2	2	2
736	1	0	0	2	3	5	1	1	1	0	0	3	2	1	0	1	0	0	1	0	0	0	1	3	4	3	1	2	4	1	2	11	2	1	1	1	3	2	2	2	1	2	3	3	2	3	5
737	4	1	0	1	1	1	3	1	0	0	0	2	1	3	1	1	1	0	1	0	1	1	1	3	4	3	2	4	1	1	3	5	1	2	3	3	2	2	3	1	1	1	1	3	2	3
738	1	1	0	2	3	3	1	1	0	0	1	3	2	1	1	1	0	0	0	0	1	0	3	4	5	3	1	2	4	2	5	6	1	2	1	2	3	2	2	2	1	2	3	2	1	2	3	5
739	1	1	1	2	5	3	1	1	0	0	0	1	2	3	1	1	0	1	1	0	0	1	1	2	5	3	1	2	4	1	5	10	4	1	1	2	2	2	1	3	1	2	2	3	1	2	3	4	5
740	1	1	1	3	3	3	1	1	0	0	0	1	3	2	1	1	0	0	0	0	1	0	1	2	3	4	3	2	1	1	4	8	2	2	1	2	3	2	1	2	1	1	2	2	3
741	1	1	1	1	2	3	1	1	1	0	0	1	2	3	0	0	0	0	0	1	0	1	1	3	5	1	2	3	4	1	2	8	2	1	1	3	1	2	3	1	1	1	2	2	1	2	3	4
742	1	1	1	2	2	2	1	0	0	0	0	2	1	3	1	1	0	0	0	1	1	1	1	2	3	4	3	2	1	1	2	3	2	1	1	1	1	1	1	1	1	1	1	1	1	2	3
743	2	0	1	1	3	1	1	1	1	0	0	1	2	3	1	0	0	0	0	0	0	0	3	4	6	3	4	1	2	1	4	6	4	2	2	2	1	2	3	3	1	2	2	2	1	2	4
744	2	0	0	1	2	2	1	0	0	0	0	1	2	3	1	1	0	0	0	0	0	0	1	2	3	2	4	1	3	2	5	8	4	1	1	1	1	1	2	2	1	1	2	2	5
745	1	0	1				1	1	0	0	0	0	0	0	0	0	0	0	0	0	0	0				0	0	0	0
746	1	0	1				1	1	0	0	0	0	0	0	0	0	0	0	0	0	0	0				0	0	0	0
747	3	1	0	1	2	5	1	1	1	0	0	1	2	3	0	0	0	0	0	0	0	0	1	2	4	4	1	2	3	2	6	11	2	1	1	2	3	1	1	3	1	1	1	3	1	2	3	4	5
748	3	1	1				2	1	0	0	0	0	0	0	0	0	0	0	0	0	0	0				0	0	0	0
749	2	1	0	2	5	1	1	1	1	0	0	1	2	3	1	1	0	0	0	0	0	0	1	3	5	2	1	3	4	2	4	6	2	1	1	3	1	2	2	1	1	1	2	2	2	4
750	2	1	0	1	1	1	1	0	1	0	0	1	2	3	1	1	0	0	0	0	0	0	1	2	3	4	3	1	2	2	5	6	4	1	1	1	2	2	2	2	2	2	2	2	2	3
751	1	1	0	2	2	3	1	0	0	0	0	1	2	3	0	1	0	0	0	0	0	0	1	2	3	4	3	2	1	2	4	6	4	3	1	2	2	3	3	2	1	2	3	3	2	3	5
752	1	1	1				1	0	0	0	0	0	0	0	0	0	0	0	0	0	0	0				0	0	0	0
753	1	0	1				1	1	0	0	0	0	0	0	0	0	0	0	0	0	0	0				0	0	0	0
754	4	0	1	5	5	3	3	0	0	0	0	1	2	3	1	1	0	0	0	0	0	0	1	2	5	4	1	3	2	2	4	6	2	1	1	2	1	2	2	3	1	1	1	2	1	2	3	4	5
755	3	1	1	2	2	1	3	1	1	0	0	1	2	3	0	0	0	0	0	0	0	1	1	2	3	3	2	1	4	1	2	4	2	1	1	2	3	1	1	3	1	1	2	1	1	2	3	4	5
756	3	0	1	1	1	2	2	1	0	0	0	1	2	3	0	0	0	0	0	0	0	0	1	2	3	3	4	2	1	1	2	8	4	1	1	3	2	1	1	1	1	2	2	2	1	2
757	3	1	1	1	3	3	2	1	0	0	0	1	2	3	1	1	0	0	1	0	0	1	1	2	5	3	2	1	4	1	2	6	2	1	1	1	1	2	2	2	1	1	2	2	2	3	4	5
758	3	0	1	1	1	1	2	1	0	0	0	1	2	3	1	1	0	0	0	0	1	1	1	2	3	4	2	3	1	4	6	10	4	1	2	2	2	2	2	2	1	1	2	2	2	4
759	2	0	1				1	0	0	0	0	0	0	0	0	0	0	0	0	0	0	0				0	0	0	0
760	4	1	1	1	1	1	3	1	1	0	0	1	2	3	1	0	0	0	1	0	0	0	1	2	4	4	2	3	1	2	5	11	2	2	1	1	2	2	2	3	2	2	2	3	3
761	5	1	1	15	5	5	4	0	0	0	0	2	1	3	1	1	0	0	0	0	0	0	1	2	5	4	1	2	3	1	2	4	2	2	2	1	3	2	3	2	2	3	3	2	2	4
762	3	0	0	1	3	3	2	1	1	0	0	1	2	3	1	0	0	1	0	0	0	0	1	2	5	4	2	3	1	1	4	8	2	1	1	1	2	2	2	1	1	1	2	2	2	3	5
763	3	0	1				3	1	0	0	0	0	0	0	0	0	0	0	0	0	0	0				0	0	0	0
764	4	1	1	2	3	3	4	0	1	0	0	1	2	3	1	0	0	0	0	0	0	0	1	4	5	4	2	1	3	2	3	4	2	2	1	1	1	2	1	2	1	1	1	2	1	2	3	4	5
765	5	0	0				3	0	0	0	0	0	0	0	0	0	0	0	0	0	0	0				0	0	0	0
766	1	1	0	0	1	1	1	0	0	0	0	1	2	3	0	0	0	0	0	0	0	0	1	3	4	4	1	3	2	1	2	6	4	1	1	3	2	2	3	3	1	1	3	3	3	5
767	3	1	0	1	1	1	2	0	1	0	0	2	1	3	0	0	0	0	0	0	0	0	1	3	6	3	0	2	4	2	6	11	4	1	1	3	3	3	3	2	1	3	3	3	1	2	3	4
768	4	1	0	1	1	1	4	1	1	0	0	3	2	1	0	1	1	0	0	0	0	0	1	2	3	4	3	1	2	1	3	4	2	3	2	3	3	3	3	3	2	2	2	2	2	3
769	2	1	0	1	2	1	2	1	1	0	0	1	2	3	1	1	0	1	1	0	0	0	1	2	3	3	1	2	4	1	4	6	4	2	1	1	1	2	2	2	1	2	2	2	1	2	3	4	5
770	4	1	1	1	1	1	3	1	0	0	0	1	3	2	0	0	0	0	0	0	0	0	1	2	5	4	3	2	1	2	6	8	4	2	2	1	2	2	1	1	1	1	1	2	2
771	4	1	0				3	0	0	0	0	0	0	0	0	0	0	0	0	0	0	0				0	0	0	0
772	3	0	0	1	1	2	3	1	0	0	0	3	1	2	0	1	0	0	0	0	0	0	1	4	5	2	1	3	4	1	2	6	4	1	1	3	3	1	3	3	1	3	1	1	1	2	3	4	5
773	2	0	0	2	2	1	1	1	1	0	1	1	2	3	1	1	0	0	0	0	0	0	1	3	5	2	4	1	3	1	2	6	2	1	1	3	1	2	3	3	1	2	3	3	1	2	6	약물 사용후 증상완화가 안되는 경우
774	5	1	0	1	2	1	4	1	1	0	0	1	2	3	1	0	0	0	0	0	1	0	1	4	6	1	0	2	3	1	2	6	2	2	3	2	2	2	3	3	1	2	2	3	2
775	4	1	0	5	3	1	3	1	1	0	1	1	2	3	1	1	0	0	0	0	0	0	1	4	6	1	3	4	2	1	2	6	4	1	1	1	2	2	2	1	1	1	1	1	2	3
776	2	1	1	1	1	1	1	0	1	0	0	1	2	3	1	1	0	0	0	0	1	0	1	2	3	3	2	1	4	4	10	11	4	1	1	3	2	3	3	1	1	2	2	3	1	2	3	4	5
777	5	1	1	5	3	3	4	1	0	0	0	1	3	2	1	1	1	0	0	0	1	1	1	4	5	3	1	2	4	2	4	6	4	1	1	2	2	2	3	3	2	2	2	3	1	2	3	4	5
778	5	0	1	2	2	1	4	1	0	0	0	1	2	3	1	0	0	0	0	0	0	0	4	5	7	1	0	3	4	1	2	8	2	1	1	1	2	1	1	1	1	1	2	1	1	2	4	5
779	4	0	1	2	2	1	3	1	1	0	0	1	2	3	1	1	0	0	0	0	0	0	1	2	4	4	0	2	3	1	2	6	2	2	2	1	2	3	3	2	1	2	2	3	2	3
780	4	0	1	10	5	10	3	1	1	0	1	1	2	3	0	0	0	0	0	0	0	0	1	2	5	4	1	2	3	2	6	10	4	1	1	1	1	1	1	1	1	1	2	2	2	3	4	5
781	3	0	1	3	3	5	3	1	0	0	0	3	2	1	0	1	0	0	0	0	1	0	1	2	3	2	1	3	4	1	6	9	2	1	1	1	1	1	1	1	1	1	3	1	1	2	5
782	4	1	1	5	2	2	3	1	0	0	0	1	2	3	1	1	0	0	0	0	0	0	1	3	6	1	2	4	3	1	4	6	4	1	1	2	2	2	2	1	1	1	2	2	1	2
783	4	0	1	1	1	1	3	1	1	0	0	1	2	3	1	0	0	0	0	0	0	0	1	3	6	1	3	2	4	7	9	11	6,라벨에표기	1	1	3	1	2	2	1	1	1	3	3	2	3	4	5
784	3	0	1	3	3	3	2	1	0	0	1	1	2	3	0	1	0	0	0	0	0	0	1	4	6	2	1	3	4	2	6	11	2	1	1	1	2	1	2	2	1	1	2	2	1	2	3	4
785	3	0	1	3	2	5	2	1	1	0	0	1	2	3	0	0	0	1	0	0	0	0	3	4	6	3	2	1	4	1	2	3	6,구두는반드시하고서면도합니다	1	1	1	1	1	2	1	1	1	1	1	6	환자가 원해도 적합하지 않을때
786	3	0	1	1	1	1	1	0	1	0	0	0	0	0	1	1	0	0	0	0	1	0	1	2	3	1	4	3	2	1	2	8	2	2	2	1	3	1	1	2	1	3	3	3	2	5
787	3	0	1	2	2	1	3	1	1	0	0	3	2	1	0	0	0	0	0	0	1	0	1	2	7	3	1	2	4	6	8	10	4	1	1	1	3	2	2	2	2	2	2	3	1	2	3	4	5
788	3	0	1				2	1	1	0	0	0	0	0	0	0	0	0	0	0	0	0				0	0	0	0
789	4	0	1				4	0	1	0	0	0	0	0	0	0	0	0	0	0	0	0				0	0	0	0
790	5	1	1	2	2	1	4	0	0	0	0	0	0	0	0	0	0	0	0	0	0	0				0	0	0	0				4
791	4	0	1				2	1	0	0	0	0	0	0	0	0	0	0	0	0	0	0				0	0	0	0
792	3	1	1	2	2	1	3	0	0	0	0	1	2	3	1	0	0	0	0	0	0	0	1	2	3	4	3	2	1	2	6	8	2	1	2	1	2	2	2	2	2	3	2	2	3
793	5	1	1	1	1	1	4	1	0	0	0	1	2	3	1	0	0	0	0	0	0	1	1	4	5	4	0	2	3	5	7	10	4	3	2	3	3	3	3	3	1	2	1	2	1	2	3	4	5
794	4	1	1	2	2	2	3	1	1	0	0	2	1	3	1	1	0	0	0	0	0	0	1	2	4	4	2	3	1	2	3	9	4	1	2	1	2	1	2	2	1	1	2	2	3	4	5
795	4	0	0	1	1	1	3	1	0	0	0	1	2	3	1	1	0	1	1	0	0	0	1	4	7	1	2	3	4	2	4	6	1	1	1	1	1	1	2	1	1	1	3	3	4
796	3	0	1	2	3	3	2	1	1	0	0	1	2	3	1	0	0	0	0	0	0	0	1	3	4	4	1	2	3	2	6	8	2	1	1	1	2	2	2	1	1	1	1	1	1	2	4	5
797	3	0	1	3	3	5	2	0	1	0	0	3	2	1	1	0	0	0	0	0	0	1	1	4	7	1	2	3	4	4	9	11	4	2	1	2	2	2	1	2	2	1	2	2	5
798	3	0	0	3	3	2	2	1	1	0	0	1	2	3	1	1	0	1	0	1	1	0	1	4	6	4	2	1	3	2	5	10	4	1	1	2	1	3	3	2	1	1	1	1	1	2	3	5
799	3	1	0	1	1	1	2	1	0	0	0	1	2	3	0	1	0	0	0	0	0	0	1	2	6	4	1	2	3	2	3	10	4	2	1	1	2	2	2	3	2	2	3	2	2
800	3	1	0	1	1	1	2	1	0	0	0	1	2	3	1	1	0	0	0	0	1	0	1	2	5	1	2	3	4	2	3	8	4	2	1	2	2	3	3	3	2	2	2	3	2	3	5
801	3	1	1	5	5	5	3	1	0	0	0	0	0	0	0	0	0	0	0	0	0	0				0	0	0	0				4	1	1	1	1	1	1	1	1	1	2	2
802	1	0	0	1	1	1	1	1	1	0	0	1	2	3	1	1	0	0	0	0	1	0	1	3	4	3	2	4	1	1	5	10	4	1	1	2	2	2	3	1	1	2	2	3	2	3
803	3	0	0	3	2	2	3	1	1	0	0	1	2	3	0	1	0	0	0	0	0	0	3	5	6	4	1	3	2	2	4	8	4	1	1	1	3	2	1	2	1	1	2	1	2	4	5
804	3	0	1	1	1	1	1	0	0	0	0	3	2	1	1	0	0	0	0	0	0	0	1	3	7	1	2	3	0	1	2	6	4	1	1	2	3	3	3	1	1	1	2	3	1	2
805	5	1	0	2	2	2	4	1	0	0	1	3	1	2	0	0	0	0	0	0	0	0	1	3	6	3	2	4	1	2	5	8	4	1	1	2	2	2	2	1	1	1	2	3	4
806	2	1	1	2	2	1	1	0	1	0	0	1	2	3	0	0	0	0	0	0	0	0	3	4	6	2	1	3	4	4	8	10	4	1	1	2	1	1	1	1	1	1	1	1	2	3	4
807	2	1	1	2	2	2	1	1	0	0	0	1	2	3	1	1	1	1	1	0	0	0	1	3	5	4	1	3	2	2	3	6	1	1	1	2	2	2	2	1	1	1	1	1	1	2	3	4	5
808	4	0	0	1	3	5	3	0	1	0	0	2	1	3	0	0	0	0	0	0	1	0	1	2	3	4	1	3	2	2	6	8	4	2	2	1	2	3	3	1	1	2	1	2	1	2	3	4	5
809	4	1	0	5	5	10	4	1	1	0	0	0	0	0	0	0	0	0	0	0	0	0				0	0	0	0				4	1	1	1	2	2	1	2	1	1	1	2
810	4	0	0	102	3	2	3	0	0	0	0	0	0	0	0	1	0	0	0	0	0	0	1	4	6	0	0	0	0				2	2	2	1	3	2	3	3	1	1	3	3	2	5
811	5	0	0				4	0	0	0	0	0	0	0	0	0	0	0	0	0	0	0				0	0	0	0
812	3	1	0	3	4	4	2	0	1	0	0	1	2	3	0	0	0	0	0	0	0	0	1	3	5	4	1	3	2	1	2	10	2	2	2	2	2	2	2	1	1	1	2	2	1	2	3	4	5
813	2	1	0	1	1	1	1	0	0	0	0	1	2	3	1	1	0	0	0	0	0	0	1	2	3	4	3	2	1	1	5	10	2	3	2	3	3	3	3	3	2	2	3	3	2
814	2	1	1	1	2	2	2	1	0	0	1	1	2	3	1	1	0	0	0	0	0	0	1	2	4	4	1	3	2	1	2	8	4	1	1	1	1	1	1	1	1	1	1	1	2	3	4	5
815	2	1	0	3	3	3	1	0	0	0	0	1	2	3	1	1	0	0	0	0	0	0	1	2	4	4	2	1	3	1	6	10	4	2	2	3	2	3	3	2	1	1	2	3	2	4	6	2주이상 호전없을경우
816	2	1	1	2	1	2	1	1	0	0	0	2	1	3	1	1	0	0	1	0	1	0	1	3	4	4	1	2	3	2	8	10	4	1	1	2	2	1	2	1	1	1	2	3	2	3
817	1	1	0	1	1	3	1	1	0	0	0	1	2	3	0	0	0	0	0	0	0	0	1	2	4	4	1	2	3	1	6	10	1	2	1	1	2	2	1	1	1	2	2	3	1	2	3	5	6
818	3	1	0	2	5	2	1	0	0	0	0	1	2	3	0	1	0	0	0	0	0	1	1	2	5	2	1	3	4	9	10	11	4	2	2	3	3	3	3	3	2	2	3	3	2
819	3	1	0	1	1	1	1	0	0	0	0	1	2	3	1	1	0	0	0	0	0	0	1	3	5	4	1	2	0	1	2	5	2	2	3	3	1	1	3	2	3	3	3	3	4
820	4	1	0	5	5	10	2	1	0	0	1	1	2	3	0	1	1	0	0	0	1	0	1	2	5	4	2	3	1	2	4	6	2	1	2	1	2	1	1	2	2	1	1	2	2	4
821	2	0	0	3	1	1	2	1	0	0	0	1	2	3	0	1	0	0	0	0	1	0	1	2	4	4	1	2	3	1	2	10	4	1	1	1	1	3	3	2	1	3	1	3	2	5	6	아토피
822	4	0	0	2	2	2	2	1	0	0	1	1	3	2	1	0	0	0	0	0	0	0	3	4	5	4	1	2	3	1	2	11	2	1	1	2	2	2	3	2	1	1	2	2	2	3	4
823	3	1	1	1	2	2	2	1	0	0	0	1	2	3	1	0	0	0	0	0	0	0	3	4	6	4	1	2	3	1	2	10	4	2	1	2	2	1	2	2	1	1	2	3	1	3	5
824	2	0	0	1	5	3	2	0	0	0	0	0	0	0	0	0	0	0	0	0	0	0	1	2	5	0	0	0	0				4	2	1	3	3	2	3	1	1	1	2	3	1	2	3	4
825	2	1	1	1	1	1	1	1	0	0	0	1	2	3	0	1	0	0	0	0	0	0	1	3	4	1	2	4	3	1	5	11	4	2	1	2	3	3	3	2	1	2	3	3	2	3
826	3	1	0	5	5	3	2	1	1	0	0	1	2	3	1	0	0	0	1	0	0	0	1	2	3	1	4	2	3	1	4	8	4	1	1	1	1	1	3	1	1	1	3	3	2	3	4	5
827	2	1	0	5	3	3	1	1	0	0	0	1	2	3	0	0	0	0	0	0	0	0	1	2	3	3	2	1	4	1	2	10	4	1	1	2	1	2	2	2	2	1	2	3	1	2	3	4	5
828	2	1	1	2	1	1	1	1	0	0	1	1	2	3	0	1	0	0	0	0	1	0	1	3	7	4	2	1	3	1	2	6	4	2	1	1	1	3	3	1	1	1	1	3	2
829	4	0	1	1	1	1	3	1	1	0	1	1	2	3	0	0	0	0	0	0	0	0	4	6	7	2	4	1	3	4	6	8	2	1	1	1	1	1	1	1	1	1	2	3	1	2	3	4	5
830	5	1	1	5	5	3	4	1	0	0	0	1	2	3	0	0	0	0	0	0	1	1	1	4	6	4	1	3	2	2	5	6	4	1	1	1	2	1	1	1	1	1	2	1	2
831	3	0	1				1	1	0	0	0	0	0	0	0	0	0	0	0	0	0	0				0	0	0	0
832	4	0	1	6	3	3	4	1	1	0	0	1	2	3	0	0	0	0	0	0	0	0	1	3	8	3	4	2	1	1	2	5	2	1	1	1	1	1	1	1	1	1	1	3	1	2	3	4	5
833	4	0	1	2	2	2	3	1	1	0	1	1	2	3	1	1	0	1	1	0	1	0	1	2	5	4	1	3	2	2	6	9	4	1	2	2	3	1	1	1	1	1	2	2	1	2	3	4
834	4	0	1	1	1	2	3	1	1	0	1	1	2	3	1	1	0	0	0	0	0	0	3	4	6	3	0	2	4	2	8	10	2	2	1	1	1	1	2	2	1	2	2	2	2	6	장기투약으로 피부변형상태보일때(주사 실핏줄등
835	5	1	1	5	2	1	4	1	0	0	0	3	2	1	0	0	0	0	0	0	0	1	1	3	4	2	3	1	4	1	2	8	2	2	1	2	3	2	2	2	1	1	2	2	2	4	5
836	5	1	1	1	1	1	4	1	0	0	0	3	1	2	0	1	0	0	0	0	0	0	1	2	5	2	1	3	4	1	2	4	2	1	1	1	3	2	2	3	1	1	2	1	1	2	3	4	5
837	3	0	1	5	5	3	3	1	1	0	1	1	2	3	1	1	0	1	0	0	0	0	1	2	3	4	1	2	3	6	8	10	2	2	1	2	2	2	2	2	1	1	2	2	1	2
838	2	0	1	2	2	1	1	0	0	0	0	1	2	3	0	1	0	0	1	0	0	0	1	2	3	3	1	2	4	1	8	9	4	2	1	1	3	3	3	3	1	1	3	3	1	2	3	5
839	4	0	1	5	5	5	2	0	1	0	0	1	2	3	1	0	0	1	1	1	0	1	1	2	3	4	1	2	3	1	2	6	2	1	1	1	1	1	1	1	1	1	1	1	1	2	3	4	5
840	4	1	1	2	0	2	3	1	0	0	0	2	3	1	0	0	0	0	0	0	0	0	3	4	6	3	1	2	4	1	4	8	4	1	1	1	2	2	3	1	1	1	1	3	3
841	2	0	1	1	1	3	1	1	1	0	0	1	2	3	1	1	0	0	0	0	0	1	1	3	5	3	1	2	4	1	4	8	2	1	1	1	1	1	2	1	1	1	1	1	1	2	3	4
842	2	1	1	1	2	2	2	1	1	0	0	1	2	3	0	0	0	0	0	0	0	0	1	2	3	4	2	1	3	1	4	11	2	1	1	2	1	2	2	3	1	1	3	3	2	3	5
843	2	0	1	2	1	1	1	1	0	0	0	1	2	3	1	1	0	0	0	0	0	0	1	3	5	3	2	1	4	1	2	8	2	1	1	3	2	1	3	3	1	1	2	3	2	3	4	5
844	4	1	1	1	1	1	4	1	0	0	0	2	1	3	0	1	1	1	0	0	1	0	1	2	5	4	3	2	1	1	2	8	4	2	2	3	3	2	3	2	1	2	2	2	3
845	5	1	1				4	1	0	0	0	0	0	0	0	0	0	0	0	0	0	0				0	0	0	0
846	4	0	1	10	5	5	3	0	1	0	0	1	2	3	1	0	0	0	0	0	0	0	1	5	6	4	1	2	3	1	2	6	2	1	1	1	1	1	1	1	1	1	1	1	2	4
847	2	0	1	2	2	2	2	1	1	0	0	1	2	3	0	1	0	0	0	0	0	0	1	2	3	1	3	2	4	2	3	10	4	3	1	3	2	3	3	3	1	1	3	3	1	2	3	5
848	4	0	1	3	3	2	2	1	0	0	0	1	2	3	0	1	0	0	0	0	0	0	1	3	6	4	1	3	2	2	4	8	2	2	1	2	2	2	2	2	1	2	2	3	1	2	3	4	5
849	1	1	1	2	2	1	1	0	0	0	0	1	2	3	0	1	0	0	0	0	0	0	1	2	5	4	3	1	2	1	2	8	1	2	2	1	1	2	2	3	2	2	3	3	2	4	5
850	2	1	1	1	2	2	1	1	1	0	1	1	2	3	0	0	0	0	0	0	0	0	1	3	4	4	3	1	2	1	2	10	4	1	1	1	3	1	1	2	1	1	1	3	1	2	3	4	5
851	2	1	1	0	1	1	1	1	0	0	0	1	2	3	1	0	0	0	0	0	0	0	2	3	4	4	1	2	3	1	3	4	4	1	1	1	3	3	2	3	1	3	3	3	1	3
852	4	0	1	3	3	5	4	1	0	0	0	0	0	0	0	0	0	0	0	0	0	0				0	0	0	0				4	1	1	1	1	1	1	2	2	1	2	2	2
853	4	1	0	1	1	1	2	1	0	0	0	1	2	3	1	1	0	0	0	0	0	0	1	3	6	1	2	3	4	1	2	7	2	1	1	1	3	2	3	2	1	1	3	3	4	5
854	3	0	0				2	1	0	0	0	0	0	0	0	0	0	0	0	0	0	0				0	0	0	0
855	4	1	0				4	0	0	0	0	0	0	0	0	0	0	0	0	0	0	0				0	0	0	0
856	3	1	0				1	1	0	0	0	0	0	0	0	0	0	0	0	0	0	0				0	0	0	0
857	3	1	0	10	10	3	2	1	1	0	0	0	0	0	1	1	0	0	0	0	1	0				0	0	0	0				4	1	1	1	2	3	3	2	2	2	2	2	2	3	4
858	5	1	0	5	5	10	4	1	0	0	0	1	3	2	0	0	0	0	0	0	0	0	3	4	6	4	3	2	1	1	2	5	2	3	2	1	3	2	1	1	1	2	3	3	1	4
859	4	0	1	5	5	5	4	1	1	0	0	1	2	3	1	1	0	0	0	0	1	0	1	2	5	4	3	1	2	2	5	8	2	1	1	2	2	2	2	2	1	1	2	2	2	4	5
860	4	1	0	2	1	3	3	1	0	0	0	0	0	0	0	0	0	0	0	0	0	0				0	0	0	0				1	3	2	2	3	3	3	2	1	2	2	2
861	2	1	1				1	1	1	0	0	0	0	0	0	0	0	0	0	0	0	0				0	0	0	0
862	4	0	0	10	5	5	3	1	0	0	1	1	2	3	0	0	0	0	0	0	1	1	1	4	6	2	1	3	4	2	3	8	2	1	1	2	1	1	2	2	2	2	2	3	2	4	5
863	4	0	0	1	1	1	3	1	1	0	0	1	3	2	1	1	0	0	0	0	1	0	1	3	6	4	3	1	2	2	6	8	4	1	1	2	2	1	2	3	1	3	1	1	1	2	3	4	5
864	4	1	0	1	2	1	4	0	1	0	0	1	2	3	1	0	0	0	0	0	1	1	1	2	3	4	1	2	3	2	3	6	2	1	2	3	3	3	3	2	1	2	3	3	2	3
865	3	1	1	1	1	1	2	0	0	0	0	1	2	3	0	1	0	1	1	1	1	1	1	2	3	4	2	1	0	2	6	8	1	1	1	1	1	1	1	2	2	2	2	2	2
866	2	0	0	2	1	2	2	1	0	0	0	0	0	0	0	0	0	0	0	0	0	0				0	0	0	0				2	1	2	2	2	2	2	2	1	1	2	3	1	2	3	4	5
867	2	0	0	1	1	5	1	1	0	0	0	1	2	3	0	0	0	0	0	0	1	0	3	4	6	4	1	2	3	4	6	10	4	1	1	1	2	2	1	1	1	2	3	3	1	2	3	4	5
868	3	0	0				2	1	0	0	0	0	0	0	0	0	0	0	0	0	0	0				0	0	0	0
869	3	0	1	2	3	3	2	0	1	0	0	3	2	1	1	1	1	0	0	0	0	0	1	2	5	3	0	1	4	2	6	11	2	1	1	1	2	2	2	2	2	2	2	2	3	5
870	3	1	1	1	2	2	2	1	1	0	0	1	2	3	1	1	0	0	0	0	1	0	1	2	3	2	3	1	4	2	6	8	2	2	1	2	2	2	2	2	1	1	2	3	2	3	4	5
871	3	0	1	2	3	3	3	0	1	0	1	1	2	3	1	0	0	0	0	0	0	0	1	4	6	2	3	1	4	2	6	8	2	1	1	2	2	2	2	2	1	1	2	2	1	2	3	4	5
872	4	1	1	1	2	3	2	1	1	0	0	1	2	3	1	0	0	1	1	0	0	0	3	4	6	3	1	2	4	2	6	8	2	1	1	3	2	1	3	1	1	3	3	3	1	2	5
873	4	0	0				2	0	0	0	0	0	0	0	0	0	0	0	0	0	0	0				0	0	0	0
874	3	1	0	10	10	10	1	1	0	0	0	1	2	3	1	1	0	0	0	0	0	0	1	2	3	4	3	2	1	1	2	4	4	1	2	1	3	2	2	1	1	2	1	1	1	2	4	5
875	2	0	0				1	0	0	0	0	0	0	0	0	0	0	0	0	0	0	0				0	0	0	0
876	3	1	0				2	1	1	0	0	0	0	0	0	0	0	0	0	0	0	0				0	0	0	0
877	5	1	0	1	1	3	4	1	1	0	0	3	2	1	0	0	0	0	0	0	0	0	1	4	5	4	0	1	3	2	4	5	4	1	2	1	3	3	2	2	1	3	2	3	4	5
878	1	1	1	4	1	1	1	1	1	0	0	1	2	3	1	1	0	0	1	0	1	0	1	2	5	3	1	2	4	1	2	11	4	2	1	2	1	1	2	3	1	1	2	2	1	2	3	4	5
879	2	0	0	1	2	1	1	0	0	0	0	1	2	3	1	1	0	0	0	0	0	0	1	3	4	4	1	3	2	1	2	4	2	1	1	3	2	3	3	3	1	2	3	3	1	2	3	4	5
880	2	1	0	3	3	3	1	1	0	0	1	2	1	3	1	0	0	0	0	0	0	0	1	3	7	2	3	1	4	2	3	4	2	1	1	2	2	1	2	1	1	1	1	2	2	5
881	1	1	0	1	1	1	1	0	0	0	0	1	2	3	1	1	0	0	0	0	1	0	1	2	3	1	3	4	2	1	2	10	2	1	1	1	2	2	2	1	1	1	3	2	2
882	2	0	0				1	0	0	0	0	0	0	0	0	0	0	0	0	0	0	0				0	0	0	0
883	1	0	0	3	3	5	1	1	0	0	0	0	0	0	0	0	0	0	0	0	0	0				0	0	0	0				4	2	1	2	2	3	3	2	1	1	1	3	2	3	4
884	2	0	0	2	3	3	1	0	0	0	0	0	0	0	1	1	1	1	1	0	0	0	1	2	5	2	1	4	3				4	3	1	1	1	3	3	1	1	2	1	3	2	4
885	1	1	0				1	0	0	0	0	0	0	0	0	0	0	0	0	0	0	0				0	0	0	0
886	1	0	0	3	3	3	1	0	0	0	0	0	0	0	0	0	0	0	0	0	0	0				0	0	0	0				2
887	1	0	1				1	0	0	0	0	0	0	0	0	0	0	0	0	0	0	0				0	0	0	0
888	2	0	0	3	5	3	1	0	0	0	0	1	2	3	1	1	0	0	0	0	0	0	1	3	4	1	3	2	4	2	4	10	4	1	2	3	1	2	3	1	1	1	1	3	3
889	2	0	1	5	3	10	1	1	1	0	0	1	2	3	1	1	0	0	0	0	0	0	3	4	7	1	2	3	4	2	4	6	2	1	1	1	2	2	1	3	1	2	3	3	1	2	3	4	5
890	3	0	1	2	3	3	2	1	0	0	1	1	2	3	1	1	0	0	0	0	0	0	1	3	5	1	3	2	4	1	2	8	4	1	1	1	1	1	1	1	1	1	1	2	2	4	5
891	2	0	1	3	3	3	1	1	0	0	1	1	2	3	1	1	0	0	0	0	1	1	1	2	6	4	1	2	3	1	6	8	4	1	1	2	2	3	3	1	1	1	1	3	1	2	3	4
892	5	1	1	2	1	1	4	0	1	0	0	0	0	0	0	0	0	0	0	0	0	0	1	3	6	1	4	2	3				4	3	1	1	2	3	3	3	1	3	3	3	2
893	4	0	1	3	3	3	3	1	0	0	1	1	2	3	0	1	0	0	0	0	1	0	1	4	6	3	2	1	4	1	2	8	4	3	2	2	3	3	3	3	1	1	2	3	2
894	2	1	1				1	1	0	0	0	0	0	0	0	0	0	0	0	0	0	0				0	0	0	0
895	1	0	0	5	1	1	1	0	0	0	0	0	0	0	0	0	0	0	0	0	0	0				0	0	0	0				2
896	4	0	0	5	3	2	4	1	1	0	1	1	3	2	1	0	0	0	0	0	1	1	1	2	6	4	3	2	1	1	8	10	2	1	1	2	2	2	2	1	1	1	1	1	2	3
897	4	1	0	5	3	5	3	1	1	0	0	1	2	3	0	1	0	0	0	0	1	0	3	4	6	4	1	3	2	2	4	8	4	1	2	2	2	2	2	1	1	2	2	3	4	5
898	2	1	1	1	1	1	1	1	1	0	1	1	2	3	1	1	1	0	0	0	1	1	1	3	5	4	2	3	1	1	4	6	4	1	1	2	2	1	2	2	1	1	1	1	2
899	2	1	0	3	2	5	1	0	1	0	0	1	2	3	1	1	0	1	1	0	1	0	1	4	5	1	2	3	4	2	3	11	2	2	2	2	3	3	3	3	1	3	3	2	1	2	5
900	5	1	0				4	1	0	0	0	0	0	0	0	0	0	0	0	0	0	0				0	0	0	0
901	2	1	0	1	2	1	1	0	0	0	0	1	2	3	1	1	0	0	1	0	0	1	3	4	5	4	2	3	1	1	4	10	4	1	2	1	1	1	2	1	1	2	2	2	3	5
902	3	1	0	1	1	1	2	0	1	0	0	1	2	3	0	1	0	0	0	0	0	0	1	2	3	1	2	3	4	1	2	6	4	3	1	1	3	3	3	3	1	2	1	3	2	3	5
903	3	1	0	1	1	1	2	0	1	0	0	1	2	3	1	0	0	0	0	0	0	0	2	3	4	4	2	1	3	2	6	8	4	1	2	2	3	3	3	3	1	2	3	3	2	4
904	2	1	0	2	3	3	1	1	0	0	0	2	1	3	0	0	0	0	0	0	0	1	1	2	3	4	1	2	3	1	2	4	4	2	2	2	3	2	2	1	1	3	3	3	1	2	3	4	5
905	2	0	0	2	3	5	1	1	0	0	0	1	2	3	1	1	0	0	1	0	0	0	2	5	7	2	4	3	1	1	4	6	4	1	1	2	2	2	3	1	1	1	2	2	2
906	3	1	0	1	1	1	2	0	0	0	0	1	2	3	1	0	0	0	0	0	0	0	1	4	5	4	1	3	2	2	3	4	4	1	1	3	3	3	3	2	2	3	3	3	3	5
907	3	1	0	2	1	1	1	1	1	0	0	1	2	3	1	1	0	0	1	0	0	0	1	3	4	4	2	1	3	1	9	10	4	3	2	3	3	3	3	3	1	3	3	3	2
908	2	1	0	1	3	5	1	0	1	0	0	1	2	3	1	1	0	0	1	0	1	0	1	5	7	3	2	1	4	1	5	8	4	1	1	2	3	1	2	1	1	1	2	2	3
909	2	1	1	3	2	4	1	0	0	0	0	0	0	0	0	0	0	0	0	0	0	0				0	0	0	0				2	1	2	2	2	2	2	2	2	2	2	2	2	4
910	1	0	0	1	1	2	1	0	1	0	0	1	2	3	1	1	0	0	0	0	0	0	2	3	5	3	0	4	2	1	4	11	2	1	1	2	1	3	3	3	1	3	2	3	1	5
911	1	0	1	2	3	3	1	0	0	0	0	1	2	3	0	1	0	0	0	0	0	0	1	2	5	2	1	3	4	1	2	6	2	2	1	2	1	2	2	3	1	1	1	2	1	2	5
912	1	0	0	3	3	5	1	0	0	0	0	0	0	0	0	0	0	0	0	0	0	0				0	0	0	0				4	2	1	2	3	3	3	1	1	2	2	3	2	3	4
913	2	1	1	1	1	1	1	0	1	0	0	0	0	0	1	1	0	0	0	0	1	1				0	0	0	0				4	1	2	2	2	2	3	2	2	2	2	2	4
914	1	0	1				1	0	0	0	0	0	0	0	0	0	0	0	0	0	0	0				0	0	0	0
915	2	1	0	1	2	2	1	0	0	0	0	1	2	3	1	1	0	0	0	0	0	0	1	3	4	2	3	4	1	1	2	8	4	1	1	2	2	2	2	2	2	2	2	3	1	2	3	4	5
916	3	0	0				3	1	0	0	0	0	0	0	0	0	0	0	0	0	0	0				0	0	0	0
917	4	1	0	3	3	5	2	1	1	0	0	2	1	3	0	1	0	0	0	0	0	0	1	2	4	4	1	2	3	2	4	10	4	1	1	1	1	1	1	1	1	1	1	1	1	2	4	5
918	3	0	1	10	3	3	3	1	0	0	1	1	2	3	0	0	0	0	0	0	0	0	3	4	6	3	2	1	4	1	2	8	4	2	1	1	1	2	2	1	1	1	1	1	1	2	3	4	5
919	4	1	0	5	1	1	3	1	1	0	1	1	2	3	0	0	0	0	0	0	0	0	1	2	3	2	1	4	3	1	2	4	4	1	1	1	2	2	1	2	1	1	2	3	2	3	5
920	4	0	0	1	1	2	3	0	0	0	0	1	2	3	1	1	0	0	0	0	0	0	1	5	6	1	4	3	2	1	2	6	4	2	2	2	3	3	2	2	1	3	2	3	2	3
921	3	0	0	5	5	3	2	1	1	0	0	1	2	3	0	1	0	1	0	0	1	0	1	3	5	4	2	1	3	2	5	11	4	1	1	3	1	1	1	3	1	1	3	2	2	3	4
922	3	1	1	1	1	1	2	1	0	0	0	3	1	2	0	0	0	0	0	0	0	0	2	3	6	1	2	3	4	2	4	6	4	2	1	2	3	3	3	3	3	2	3	3	1	2	5
923	3	1	1	3	3	3	2	0	1	0	0	2	1	3	1	1	0	0	0	0	1	0	1	3	5	4	3	2	1	1	2	6	2	1	2	1	2	2	2	1	1	1	2	2	2
924	3	1	1	1	1	1	2	1	1	0	0	1	2	3	1	1	0	0	0	0	0	0	1	3	5	3	1	2	4	1	2	6	4	2	1	2	2	2	1	1	1	2	1	2	2	5
925	2	1	1	3	3	3	1	1	1	0	0	1	2	3	0	0	0	0	0	0	0	0	1	2	5	3	2	1	4	2	10	11	2	1	1	1	2	1	1	1	1	1	2	2	2	3
926	2	1	0	1	1	1	1	1	0	0	0	1	2	3	1	0	0	0	0	0	1	0	1	2	3	4	1	2	3	1	4	6	2	2	2	2	3	2	2	1	1	1	2	2	1	2	3	4	5
927	4	0	0	1	1	1	2	1	1	0	0	0	0	0	0	0	0	0	0	0	0	0				0	0	0	0				2	3	1	1	1	3	2	2	1	2	2	1	1	5
928	4	0	0	1	1	1	3	1	0	0	0	1	2	3	1	1	0	1	1	0	0	0	2	3	4	1	2	3	4	2	6	8	2	1	1	2	2	2	3	1	1	2	3	3	1
929	2	0	0				2	1	0	0	0	0	0	0	0	0	0	0	0	0	0	0				0	0	0	0
930	4	1	1	3	3	5	3	1	0	0	0	0	0	0	0	0	0	0	0	0	0	0	1	2	3	3	0	2	4	2	3	4	4	1	1	2	3	1	1	1	1	1	2	3	2	3	5
931	4	1	1	5	5	3	3	1	1	0	0	0	0	0	0	1	0	0	0	0	1	0	3	6	8	3	4	0	2	2	6	10	2	2	1	1	2	1	1	1	1	1	1	1	2	5
932	4	0	0	1	1	1	3	0	0	0	0	0	0	0	0	1	0	0	0	0	0	0	1	2	3	4	2	3	1	1	2	6	2	1	1	2	1	2	3	2	1	1	2	3	1	2	3	4	5
933	3	0	1				3	1	0	0	0	0	0	0	0	0	0	0	0	0	0	0				0	0	0	0
934	3	1	0	5	3	5	2	1	1	0	0	1	2	3	1	1	0	0	0	0	0	0	1	3	6	4	3	2	1	2	10	11	4	1	1	2	2	2	3	3	2	2	3	3	2	4
935	2	0	1	2	3	3	1	1	0	0	0	1	2	3	0	1	0	0	0	0	1	0	1	2	5	4	1	2	3	2	3	6	4	2	1	3	2	1	1	3	1	2	2	2	1	3	4
936	2	1	1	5	5	3	1	0	0	0	0	1	2	3	0	0	0	0	0	0	0	0	1	2	4	3	1	2	4	4	6	10	4	2	1	1	2	2	2	1	1	1	2	2	1	2	3	5
937	3	1	0	5	5	5	2	1	0	0	0	1	2	3	1	1	1	1	1	1	1	1	1	3	5	1	2	4	3	4	8	11	2	2	2	3	2	2	2	2	2	2	2	2	3	4
938	3	1	0	5	7	3	2	1	0	0	0	0	0	0	0	0	0	0	0	0	0	0				0	0	0	0				2
939	4	1	1	1	1	1	2	1	1	0	0	1	2	3	0	0	0	0	0	0	1	1	1	2	3	1	4	2	3	2	3	7	2	2	1	2	2	3	2	2	1	2	2	2	4
940	4	1	0				3	1	0	0	0	0	0	0	0	0	0	0	0	0	0	0				0	0	0	0
941	5	1	0	3	3	3	3	1	1	0	0	1	2	3	0	0	0	0	0	0	0	0	1	2	3	4	0	2	3	2	4	8	2	2	1	1	2	2	2	1	1	1	1	1	2	4
942	3	1	0	1	1	1	3	1	0	0	0	1	2	3	1	1	0	0	0	0	0	0	3	4	6	3	2	4	1	2	6	8	2	1	2	2	2	2	1	2	1	2	2	3	2	3	4
943	4	1	1	2	2	1	3	1	0	0	0	1	2	3	1	0	0	0	0	0	0	1	1	2	3	4	3	1	2	2	4	8	4	1	1	1	3	1	1	3	1	1	1	2	2	4	5
944	3	0	0	1	2	2	1	1	1	0	0	1	2	3	0	1	0	0	0	0	0	0	1	3	4	4	2	1	3	2	6	8	4	2	1	3	2	2	2	3	2	3	2	3	1	2	3	5
945	4	0	1	3	1	1	4	1	0	0	0	2	1	3	1	1	1	1	1	1	1	1	1	2	4	4	3	2	1	1	6	10	2	3	2	2	3	3	2	2	2	2	2	2	3	4
946	3	0	1	5	5	5	2	1	1	0	0	0	0	0	0	1	1	1	0	1	1	1	1	3	6	3	4	2	1	1	2	6	2	1	2	1	1	1	1	1	2	2	1	1	2	5
947	2	1	1	1	1	1	1	1	0	0	0	0	0	0	1	0	0	0	0	0	0	0	1	3	5	4	3	1	2	6	8	10	4	1	1	1	2	2	3	3	1	2	2	3	1	2	3	4
948	2	1	1	1	1	1	1	1	0	0	0	0	0	0	1	1	0	0	0	0	0	0	1	2	3	4	3	1	2	1	2	6	4	2	2	2	2	2	2	2	2	2	2	2	1	2
949	2	1	1	5	5	5	1	0	0	0	0	0	0	0	1	1	0	0	0	0	1	1	1	2	3	3	1	2	4	2	6	11	4	1	1	1	2	2	2	2	1	1	2	2	2	4
950	2	0	1	3	3	2	2	0	1	0	0	0	0	0	0	0	0	0	0	0	0	0	1	2	5	3	1	2	4	2	3	6	2	1	1	1	1	2	2	1	1	1	2	3	1	2	3	4	5
951	3	0	1	3	3	5	3	0	0	0	0	0	0	0	0	1	1	0	0	0	0	0	3	4	6	2	4	3	1	2	6	8	4	1	1	3	1	2	3	2	1	2	2	3	3	4
952	3	1	0	1	1	1	3	1	1	0	0	1	2	3	0	1	0	0	0	0	0	0	2	3	4	4	1	3	2	1	2	8	4	2	1	1	2	3	3	3	2	3	3	2	2	3	4
953	2	1	0	1	3	2	2	1	1	0	0	1	2	3	1	0	0	0	0	0	0	0	1	2	3	3	0	2	4	2	6	10	4	1	1	1	1	1	2	1	1	1	2	1	1	2	3	4	5
954	5	1	1	3	3	3	4	1	0	0	0	1	2	3	0	1	0	1	1	0	1	1	2	3	4	4	1	3	2	1	2	6	4	3	1	1	3	3	3	2	2	1	1	3	2	3	4
955	3	1	1	1	1	1	2	1	0	0	0	1	2	3	1	1	1	0	0	0	1	1	1	2	6	4	3	2	1	1	2	4	4	1	1	1	2	2	2	2	1	1	2	2	2	5
956	2	1	0	1	1	1	1	1	1	0	0	1	2	3	1	1	0	0	0	0	0	0	1	2	3	4	1	2	3	2	4	8	2	2	1	3	3	3	3	3	1	1	3	3	2	4
957	2	1	0	1	1	3	2	1	1	0	0	1	2	3	0	1	0	0	0	0	0	0	1	2	3	3	1	2	4	1	2	6	2	1	1	1	2	3	3	1	1	1	2	2	1	2	3	4	5
958	2	1	0				1	1	0	0	0	0	0	0	0	0	0	0	0	0	0	0				0	0	0	0
959	2	1	1	5	5	5	1	1	1	0	0	0	0	0	0	1	0	0	0	0	1	0	1	2	5	4	0	1	3	1	2	6	2	2	1	1	3	2	3	2	1	1	2	2	2	3	4
960	4	0	1	2	1	2	2	1	0	0	1	0	0	0	1	0	0	0	0	1	0	0	4	5	6	4	1	3	2	1	2	9	2	1	2	1	2	3	2	3	1	1	1	3	1	4
961	3	1	0	2	1	1	2	1	1	0	0	1	2	3	0	0	0	0	0	0	0	0	1	3	5	4	1	2	3	2	4	8	4	3	1	1	3	2	2	2	2	2	2	3	1	2	3	4	5
962	5	1	0	1	1	1	4	1	1	0	0	1	2	3	0	0	0	0	0	0	0	0	1	2	3	1	3	2	4	1	4	7	4	3	3	3	3	3	3	3	3	3	3	3	6
963	2	1	0	3	1	1	1	1	1	0	0	1	2	3	0	0	0	0	0	0	0	0	1	2	3	4	2	3	1	1	4	11	4	2	2	3	2	2	3	2	2	2	3	3	3
964	3	0	0	5	5	5	2	1	0	0	0	1	2	3	1	1	0	0	1	0	0	0	4	5	6	4	3	2	1	1	2	6	4	1	2	2	3	3	3	1	1	1	3	1	2	5
965	2	1	0	5	3	3	1	1	1	0	0	1	2	3	1	1	0	0	0	0	1	1	1	4	5	3	1	2	4	1	6	9	4	2	1	2	2	1	1	1	1	1	1	2	2	3
966	3	1	0	1	3	1	1	0	1	0	0	0	0	0	1	1	0	0	0	0	0	0	1	3	4	3	1	2	4				4	3	2	3	3	2	3	3	1	2	3	2	1	2	3	4	5
967	3	0	1	1	1	1	2	1	1	0	0	1	2	3	1	0	0	0	0	0	0	0	1	3	7	2	3	0	1	1	2	5	4	1	1	1	1	1	1	1	1	1	1	1	1	2	3	4	5
968	2	1	0	1	1	1	1	0	1	0	0	1	2	3	0	1	0	0	0	0	1	0	1	3	5	1	4	2	3	2	9	11	2	3	1	3	3	3	3	3	1	3	3	3	2	3
969	2	1	1	2	1	2	1	0	1	0	0	0	0	0	0	0	0	0	0	0	0	0	1	2	3	0	1	3	4	1	4	10	4	3	2	1	3	3	2	2	2	2	1	3	1	2	3	4	5
970	1	0	0	3	2	1	1	0	0	0	0	1	2	3	0	0	0	0	0	0	0	0	1	2	3	2	3	1	4	1	2	8	4	2	2	2	3	1	3	1	1	2	3	3	2
971	5	1	0	5	7	5	4	1	1	0	1	1	2	3	0	1	0	0	0	0	0	0	1	3	4	3	2	1	4	2	8	10	2	1	1	2	2	1	1	1	1	1	2	2	2	5
972	4	1	0	3	5	3	3	1	1	0	1	1	2	3	0	1	0	0	0	0	0	0	1	4	5	3	2	1	4	1	2	6	2	1	1	2	2	1	2	1	1	1	2	2	2	5
973	2	1	0	3	7	5	1	1	1	0	1	1	2	3	0	1	0	0	0	0	0	0	1	2	3	3	1	2	4	2	6	8	2	1	1	2	2	1	2	2	1	1	2	2	2	5
974	2	1	0	3	3	2	1	1	0	0	0	1	2	3	1	1	0	1	1	0	1	1	1	3	5	4	2	1	3	1	2	4	2	1	1	2	3	2	3	1	1	3	2	3	1	3	5
975	2	0	0	5	1	1	1	1	1	0	0	1	2	3	0	1	0	0	0	0	1	0	1	2	3	3	2	1	4	1	2	6	2	2	2	3	3	3	3	2	1	2	2	3	1	2	3	4
976	2	1	0	3	3	5	1	0	0	0	0	1	2	3	1	0	0	0	0	0	0	0	1	2	3	4	2	1	3	1	2	11	2	1	1	1	1	1	1	2	1	1	2	1	2	3	4
977	3	1	0	2	5	1	2	1	1	0	1	1	3	2	0	0	0	0	0	0	0	0	1	2	3	3	4	1	2	2	4	7	1	3	2	3	3	3	2	2	2	3	3	3	1	2	3
978	5	0	0	3	3	3	4	1	1	0	1	1	2	3	0	1	0	0	0	0	1	1	1	4	5	4	3	2	1	2	4	6	1	2	2	3	2	3	3	3	2	2	2	3	1	2	3
979	2	1	1	1	2	1	2	1	1	0	0	1	2	3	0	1	0	0	0	0	0	0	1	2	3	3	2	1	4	2	4	6	2	2	1	2	2	2	2	1	1	1	1	2	1	2	3
980	3	1	0	3	3	3	2	1	1	0	1	1	2	3	0	1	0	0	0	0	1	0	1	3	7	3	2	1	4	1	3	5	4	3	1	2	3	3	2	2	3	2	2	3	1	2	3
981	2	1	0	1	1	1	1	1	1	0	0	1	2	3	1	1	0	0	0	0	1	1	1	2	5	4	1	2	3	2	4	6	4	3	2	3	3	3	3	3	2	2	3	3	2	3
982	1	0	0	2	1	3	1	1	1	0	0	1	2	3	0	0	0	0	1	0	0	0	1	3	4	3	2	1	4	1	2	8	2	1	1	3	1	1	2	1	1	2	1	3	2	4
983	1	1	0	1	1	1	1	0	0	0	0	1	2	3	1	1	0	0	0	0	0	1	1	3	5	2	4	3	1	1	2	11	4	1	2	2	1	2	3	1	1	1	1	2	1	2	3	4	5
984	1	1	0	1	2	2	1	0	0	0	0	1	2	3	1	1	0	0	0	0	0	0	1	3	5	4	1	2	3	1	2	8	2	2	1	2	2	2	3	1	1	3	2	3	2	3	4	5
985	2	0	1	1	3	5	1	1	0	0	0	1	2	3	1	0	0	0	0	0	0	0	1	3	5	3	2	1	4	1	2	11	4	1	1	2	1	1	2	1	1	1	1	3	2	3	4	5
986	1	1	1	10	5	10	1	0	0	0	0	1	2	3	0	1	0	0	0	0	1	0	1	3	5	2	3	1	4	1	2	8	4	1	1	2	2	1	2	2	1	1	1	2	4	5
987	1	1	0	1	1	1	1	0	0	0	0	3	1	2	0	1	1	0	1	1	1	1	2	3	5	3	2	4	0	3	6	9	3	2	1	1	2	2	3	2	1	1	2	1	3	4
988	1	1	0	1	1	1	1	0	0	0	0	1	2	3	1	0	0	0	0	0	1	0	1	2	3	1	3	2	4	1	2	6	1	1	1	3	1	2	2	1	1	3	2	2	1	2	3	4	5
989	1	1	0	3	1	3	1	0	0	0	0	3	1	2	0	1	0	0	0	0	0	0	1	4	5	1	2	3	4	1	4	5	2	1	1	1	2	1	1	2	1	1	1	1	1	2	4
990	2	1	0	3	5	7	1	1	1	0	0	1	2	3	1	1	0	0	0	0	0	0	1	2	3	4	1	2	3	1	2	4	2	1	1	1	2	3	3	1	1	1	2	3	4
991	1	0	0	3	5	5	1	1	0	0	0	1	2	3	1	0	0	0	0	0	1	0	1	3	5	2	1	3	4	4	6	11	2	1	1	1	2	1	1	1	1	1	1	1	2	3	4	5
992	4	0	1	5	3	5	3	1	0	0	0	1	2	3	1	1	0	0	0	0	0	1	2	4	5	4	1	3	2	1	2	8	4	1	2	1	2	1	1	2	2	2	3	3	1	2	3	4	5
993	3	0	1	2	2	3	3	1	1	0	0	1	2	3	0	0	0	0	0	0	0	0	2	4	5	2	1	3	4	2	4	6	2	2	2	2	3	2	3	2	1	2	2	2	2	4
994	2	1	1	1	2	2	1	1	1	0	0	1	2	3	1	1	0	0	0	0	0	0	1	2	4	3	4	1	2	1	2	6	1	2	2	1	2	2	3	3	2	1	1	1	3	4
995	4	0	0	3	3	2	3	1	0	0	1	1	2	3	0	1	0	0	1	0	1	0	1	2	5	3	1	2	4	2	4	6	2	1	1	2	1	2	2	2	1	2	2	3	2	4	5
996	4	0	0	5	3	2	2	1	0	0	0	1	2	3	1	0	0	0	1	0	1	0	1	4	6	4	0	0	1	2	6	11	4	1	1	2	2	1	1	1	1	2	2	3	2	4	5
997	3	0	0	1~2	0.5	2	2	0	1	20	1	1	2	3	0	0	0	0	0	0	0	0	2	3	4	3	1	2	4	1			4	1	1	1	2	1	3	1	1	1	2	3	1	2	3	4	5
998	3	0	0	1	1	1	1	0	1	30	0	1	2	3	1	1	0	1	1	0	0	0	1	5	6	3	4	2	1	1	4	6	4	2	2	2	1	2	3	3	1	1	3	3	1	2	3	4	5
999	1	0	0	1	3	2	1	0	1	60	1	1	2	3	1	1	0	0	0	0	0	0	1	3	5	1	2	3	4	1	2	5	2	1	1	1	1	1	2	2	1	2	1	3	1	2	4
1000	2	0	0	1	1	2	2	1	1	10	0	1	2	3	0	1	0	0	0	0	1	1	1	2	5	4	2	1	3	1	2	6	2	1	1	2	1	2	2	2	1	2	1	3	1	2	3
1001	5	1	0	5	3	5	2	1	0	0	0	1	2	3	1	1	0	0	0	0	0	1	2	4	5	4	1	3	2	1	2	8	4	1	2	1	2	1	1	2	2	2	3	3	1	2	3	4	5
1002	4	0	0	1	2	1	4	0	0	0	0	1	2	3	0	0	0	0	0	0	1	0	1	2	6	4	3	0	0	1	2	3	4	3	1	2		3		2	1	2	3	3	2
1003	3	0	1	5	5	5	2	1	1	10	0	1	2	3	0	1	0	0	0	1	0	0	1	2	3	4	1	3	2	1	2	4	2	1	1	1	1	1	1	1	1	1	1	1	1	2	3	4	5
1004	3	0	1	5	5	5	2	0	0	0	0	3	1	2	0	0	0	0	1	0	0	0	1	3	6	4	1	2	3	1	2	8	2	1	1	1	3	1	1	2	1	1	3	1	1	3	4	5
1005	1	0	1	3	5	8	1	0	1	30	0	1	2	3	1	0	0	0	0	0	0	0	1	3	6	2	4	1	3	5	6	8	2	1	1	1	1	1	2	1	1	1	2	2	2	3	4	5
1006	3	0	1	1	1	1	1	0	1	10	0	1	2	3	0	1	0	0	0	0	0	0	1	4	5	2	1	4	3	1	2	6	2,4	2	1	1	2	3	2	2	1	1	1	3	1	2	3
1007	2	0	1	1	1	1	1	0	1	50	0	1	2	3	1	1	0	0	0	0	0	0	3	4	5	4	3	1	2	1	2		4	2	1	3	3	2	3	2	1	1	3	3	3
1008	4	1	1	5	5	5	3	1	1	5	1	1	2	3	0	0	0	0	0	0	1	1	1	2	3	4	1	2	3	1	5	6	1	1	1	2	1	1	2	1	1	1	2	3	2	4	5
1009	3	0	1	1~2	1	2~3	1	1	0	0	0	1	2	3	1	0	0	0	1	0	0	0	1	5	6	3	2	1	4	2	4	8	4	1	1	3	1	1	2	3	1	1	2	3	1	2	4
1010	3	0	1	5	5	5	1	0	1	10	0	1	2	3	1	0	0	0	0	0	0	0	1	3	4	4	1	2	3	1	3		4	1	1	2	3	2	2	2	1	1	2	1	1	2	3	4	5
1011	3	0	1	1	1	2	2	1	1	5	0	1	2	3	1	1	0	1	1	1	0	0	1	2	6	3	1	2	4	2	6	11	4	1	1	2	2	3	3	3	1	1	2	2	1	2	3
1012	1	0	1	1	1	1	1	1	0	0	0	1	2	3	1	1	0	1	1	0	0	0	1	3	5	3	1	2	4	1	8		4	1	2	3	1	2	2	1	1	1	2	3	2	3	4
1013	1	0	1	1	3	3	1	1	1	20	0	1	2	3	1	1	0	0	1	0	1	0	1	3	4	4	1	2	3	1	2	4	2	1	1	1	2	2	2	1	1	1	2	1	1	2	3	4	5
1014	1	0	1	3	3	2	1	0	0	0	0	1	2	3	0	1	0	0	1	0	0	0	1	2	5	3	1	2	4	2	4	6	2	2	2	1	2		3	3	1	1	2	2	2	3	5
1015	4	0	1	3~5	3	5	2	0	1	20	0	1	3	2	0	1	0	0	0	0	1	0	3	5	6	1	3	2	4	1	2	6	4	2	1	1	2	2	2	1	1	1	1	2	1	2	3	4	5
1016	4	1	1	1	1	1	4	0	1	20	1	1	2	3	1	1	0	0	1	0	1	1	3	4	6	0	0	4	0	1	11		2	1	2	2	2	3	3	1	1	1	1	2	1	2	4	5
1017	1	0	1	5	3	5	1	1	0	0	0	1	2	3	0	0	0	0	0	0	0	0	1	2	5	4	0	0	0	1	10	11	2	1	2	1	3	3	3	1	1	2	1	2	1	2	3	4	5
1018	4	0	1	1	1	3	2	1	1	5	0	1	2	3	0	0	0	0	0	0	0	0	1	4	7	4	1	2	3	2			4	1	1	2	2	3	2	2	1	2	2	3	2	4	5
[truncated: 4 more columns]
